# Supplementary material for: An oral microbiome model for predicting atherosclerotic cardiovascular disease
Source: Front Cell Infect Microbiol. 2026 Jan 26;15:1707599. doi: 10.3389/fcimb.2025.1707599 (PMC12884645; doi:10.3389/fcimb.2025.1707599)
Supplement: Supplementary file 2 [file Table1.xlsx]

## Sheet: Sheet1
Group（NO=0，YES=1）	age	Gender(male=0，female=1)	BMI(kg/m²)	systolic blood pressure	diastolic pressure	Total Cholesterol	Low density lipoprotein cholesterol	High-density lipoprotein cholesterol	triglyceride	fasting blood glucose	diabetes（yes=0，NO=1）	History of hypertension（yes=0，NO=1）	current smokers（yes=0，NO=1）	CRP	Neutrophil lymphocyte ratio	Platelet lymphocyte ratio	estimated glomerular filtration rate	serum creatinine	serum albumin	Shannon Diversity Index	Relative abundance of the genus Clostridium nucleatum	Relative abundance of Prevotella genus	Relative abundance of Porphyromonas genus	Relative abundance of ciliate genera	Relative abundance of Streptococcus genus	Relative abundance of Rhodobacter genus	Relative abundance of actinomycetes
0	65.74	0	25.4	131.84	71.23	3.21	3.98	1.62	2.22	7.76	0	0	0	0.68	2.04	123.24	65.15	64.31	37.15	3.49	1.1	1.53	0.01	0.28	0.49	0.01	0.57
0	60.97	0	33.35	110.56	85.38	4.35	2.45	1.67	2.31	5.35	0	0	0	5.42	2.52	74.57	98.1	62.62	39.59	4.33	0.77	0.5	0.01	0.03	12.25	3.6	1.53
0	65.06	0	21.22	161.24	75.73	4.36	1.93	1.59	3.42	7.2	0	0	0	1.4	1.65	113.22	66.93	76.54	43.89	4.14	0.01	1.28	0.14	1.04	9.72	2.98	4.25
0	67.22	0	21.81	142.62	75.22	5.58	3.05	0.76	0.01	6.26	0	0	0	0.89	2.37	259.39	78.53	94.96	36.2	4.19	3.24	0.25	1.01	1.24	11.01	0.01	3.46
0	56.83	0	35.57	113.25	90.82	6.08	4.6	1.55	0.98	3.98	0	0	0	0.45	1.26	84.49	91.55	103.85	32.31	4.43	2.64	0.01	0.73	1.27	7.2	2.96	1.24
0	61.08	0	27.24	144.46	87.21	6.76	2.71	1.47	2.78	6.26	0	0	0	0.81	0.39	114.78	93.18	98.76	39.11	5.1	0.61	0.56	0.27	0.79	11.86	0.01	2.32
0	53.87	0	33.9	149.24	80.75	3.81	2.5	1.51	2.42	6.07	0	0	0	1.12	3.39	151.33	71.79	74.68	43.15	3.55	1.64	1.36	0.1	0.94	6.22	2.93	0.29
0	62.09	0	26.45	121.6	82.89	6.35	5.1	0.86	0.85	7.27	0	0	0	3.01	0.76	218.19	84.28	74.5	40.6	4.03	2.03	0.6	0.77	0.32	10.9	4.58	1.37
0	64.27	0	19.9	154.33	89.31	5.39	2.64	1.1	1.29	6	0	0	0	1.83	1.47	77.09	83.58	86.54	32.05	4.65	2.48	1.18	0.57	0.78	5.73	2.97	4.01
0	60.33	0	26.48	140.99	76.32	5.49	2.55	1.82	1.86	6.2	0	0	0	0.61	3.41	133.03	61.08	99.25	38.9	3.19	1.89	0.12	0.01	0.01	2.09	1.3	1.02
0	56.58	0	25.52	126.42	72.39	4.09	4.1	1.65	0.58	7.14	0	0	0	0.42	1.33	189.18	85.23	79.9	42.19	3.5	0.01	0.46	0.02	0.96	7.05	2.92	4.04
0	67.63	0	31.54	137.8	76.49	5.12	3.07	1.09	1.41	4.06	0	0	0	5.06	3.72	128.75	85.23	41.23	36.48	4.27	0.01	0.34	0.33	1.16	12.15	1.08	1.56
0	50.7	0	33.53	132.93	70.16	4.09	2.32	1.12	2.59	6.07	0	0	0	3.35	1.36	169.7	99.68	57.69	44.44	3.2	1.85	1.78	0.01	0.55	3.31	0.89	0.76
0	70.07	0	29.6	138.19	79.13	5.54	2.88	1.41	2.54	4.02	0	0	0	2.99	1.86	111.46	108.79	88.52	30.99	3.96	3.18	0.67	0.01	0.05	5.74	0.1	0.69
0	58.48	0	37.41	137.52	61.23	4.78	3.23	1.32	1.93	5.05	0	0	0	3.02	2.06	90.85	83.19	104.95	41.11	5.12	3.05	0.29	0.01	0.01	11.55	1.07	1.78
0	65.22	0	23.34	147.41	100.16	4.17	3.99	1.51	4.06	3.78	0	0	0	3	1.88	188.75	96.86	58.57	49.47	4.15	3.07	0.24	0.2	0.75	4.23	5.3	2.37
0	65.21	0	22.67	117.66	75.9	4.25	3.36	1.06	2.57	7.86	0	0	0	8.55	2.37	160.83	89.47	86.72	34.14	3.29	0.54	0.99	0.32	0.13	2.68	5.85	2.49
0	60.69	0	29.9	145.21	82.14	6.2	2.25	1.47	3.05	7.94	0	0	0	2.05	2.05	220.54	82.76	73.77	40.49	3.78	1.03	1.68	0.11	0.29	12.69	0.99	0.92
0	57.39	0	28.72	147.09	88.27	2.97	4.09	1.9	2.53	6.83	0	0	0	0.01	2.7	63.22	86.42	42.15	35.13	3.76	0.42	0.51	0.6	0.8	6.78	4.85	0.98
0	53.99	0	26.65	174.77	97.13	5.5	2.67	1.77	3.38	7	0	0	0	3.4	2.17	222.28	106.62	77.62	43.46	3.3	0.19	0.19	0.27	0.01	12.69	1.6	3.67
0	59.72	0	28.58	98.84	78.77	4.19	3.43	1.18	2.73	6.71	0	0	0	1.06	1.66	122.8	60.15	80.82	39.5	3.24	0.01	0.65	0.19	1.03	5.58	2.94	0.58
0	64.1	0	28.05	159.43	82.85	6.77	3.73	1.46	0.8	5.71	0	0	0	6.34	2.51	184.17	85.23	45.27	34.47	4.16	0.65	1.5	0.48	1.02	15.12	3.49	0.01
0	65.71	0	22.04	144.64	97.66	6.62	2.9	1.22	0.53	6.32	0	0	0	0.15	1.92	98.68	81.62	68.58	39.3	4.89	0.7	0.17	0.22	0.96	12.54	3.03	0.15
0	60.37	0	27.64	145.29	89.48	7.37	2.51	0.93	1.05	6.09	0	0	0	1.54	1.2	133.77	69.72	85.03	40.09	2.81	3.04	0.99	0.01	0.01	17.25	5.11	0.58
0	62.17	0	27.25	110.63	77.53	5.69	6	1.48	2.25	7.67	0	0	0	4.61	2.48	192.87	44.35	70.68	40.84	4.56	1.6	1.07	0.06	0.09	12	3.64	2.48
0	69.23	0	26.41	143.22	70.06	4.54	3.43	1.09	1.99	4.83	0	0	0	0.39	1.53	216.71	94.05	37.5	36.59	4.14	0.72	1.29	0.01	0.1	7.74	4.65	0.01
0	61.68	0	29	136.73	58.02	6.35	3.12	1.72	2.56	2.77	0	0	0	5.86	1.67	235.15	85.23	59.49	40.7	4.58	0.55	1.93	0.57	0.55	7.75	1.36	3.12
0	66.6	0	27.42	140.93	87.95	6.44	3.09	1.55	1.06	3.61	0	0	0	2.54	3.71	68.61	85.23	55.41	38.21	3.78	0.23	1.5	0.52	0.12	14.57	1.26	1.04
0	67.81	0	21.82	140.38	92.13	3.01	3.41	0.76	1.98	2.46	0	0	0	4.33	2.01	276.11	85.23	87.56	33.44	5.33	2.84	1.37	0.08	0.21	5.24	2.75	3.74
0	58.76	0	26.89	117.52	86.75	5.63	2.85	0.34	1.18	4.19	0	0	0	0.32	1.38	168.77	85.23	82.57	40.04	3.81	1.64	0.46	0.01	0.2	6.15	1.42	3.22
0	64.89	0	26.92	110.09	65.11	4.09	3.03	1.06	2.91	5.16	0	0	0	0.01	5.09	106.57	80.32	80.91	32.97	4.13	0.82	1.21	0.7	0.17	7.89	1.39	2.62
0	55.08	0	22.25	115.52	79.49	5.38	2.58	1.63	1.47	4.05	0	0	0	3.69	3.46	119.81	44.64	88.31	50.59	4.4	2.7	1.06	0.01	0.37	8.82	2.8	1.42
0	58.28	0	23.39	120.1	81.67	4.49	3.03	0.6	2.22	4.47	0	0	0	6.8	1.21	310.81	77.01	69.07	48.67	3.62	2.23	0.11	0.1	0.55	4.52	0.79	3.39
0	59.92	0	32.29	124.5	79.61	5.48	1.82	1.87	1.97	4.21	0	0	0	2.81	1.45	273.63	75.92	67.73	32.7	3.91	2.86	0.45	0.02	0.01	5.8	0.01	1.54
0	58.32	0	30.18	125.07	83.88	4.79	4.48	1.44	2.6	2.37	0	0	0	2.82	3.97	43.57	125.61	64.84	37.23	4.9	0.01	0.44	0.64	0.2	17.49	2.86	0.84
0	63.59	0	22.63	157.59	97.81	5.59	0.99	1.4	0.38	5.02	0	0	0	4.77	1.81	178.02	108.97	61.85	30.63	5.02	0.01	0.57	0.85	0.1	13.72	4.13	3.91
0	60.95	0	26.41	155.48	87.63	3.79	3.7	1.17	2	3.81	0	0	0	1.61	2.18	63.98	84.18	48.21	37.52	3.69	0.13	0.56	0.71	0.13	12.9	2.91	1.48
0	66.32	0	18	145.19	81.62	3.77	3.02	1.41	3.1	5.31	0	0	0	2.67	2.79	260.76	85.23	109.47	29.6	4.54	1.72	1.4	0.71	0.88	3.82	1	0.01
0	69.48	0	19.43	109.09	88.62	5.15	3.39	1.05	0.73	7.4	0	0	0	1.78	1.96	209.95	63.14	101.97	33.17	4.8	0.68	0.94	0.01	0.43	10.92	1.31	1.18
0	55.62	0	29.59	145.45	76.19	5.65	4.19	0.61	1.19	3.38	0	0	0	1.29	2.4	80.86	83.62	61.42	31.84	4.87	1.91	1.36	0.5	1.32	12.28	3.18	2.45
0	57.47	0	27.72	112.59	72.44	3.13	3.05	1	3.01	7.04	0	0	0	3.06	3.27	270.52	70.37	90.74	38.86	4.25	2.58	1.31	0.66	0.27	12.33	1.2	0.88
0	68.86	0	27.77	139.7	77.01	5.13	2.28	1.39	0.16	6.83	0	0	0	3.1	3.56	192.47	60.65	77.18	34.12	3.05	0.87	0.48	0.14	0.14	3.57	0.72	0.96
0	69.83	0	26.35	134.44	79.22	5.33	2.34	1.54	2.39	5.86	0	0	0	1.23	2.09	124.01	88.71	72.84	40.9	3.47	0.16	0.01	0.82	0.14	5.09	5.8	3.95
0	56.05	0	21.87	131.04	87.28	4.32	2.07	1.05	1.41	5.5	0	0	0	4.85	2.51	90.58	93.69	105.28	36.57	3.89	2.85	0.02	0.11	0.41	0.95	1.83	2.46
0	60.17	0	25.16	140.87	77.7	4.46	2.92	1.67	2.53	8.94	0	0	0	4.25	2.4	144.97	91.53	66.4	31.06	5.17	2.39	0.38	0.13	0.01	11.64	0.01	3.51
0	61.92	0	31	138.89	88.78	6.49	3.02	0.54	0.67	6.71	0	0	0	1.47	2.55	124.88	62.87	67.07	40.79	3.84	0.82	0.37	0.9	0.22	6.73	1.08	3.08
0	64.22	0	24.19	122.3	63.77	5.86	3.68	1.71	2.43	5.81	0	0	0	0.19	1.89	25.6	96.79	95.61	43.33	3.89	1.93	1.31	0.5	0.37	20.05	4.14	1.28
0	58.85	0	27.37	139.35	95.87	5.04	2.75	1.22	1.05	6.27	0	0	0	4.93	2.53	252.96	85.23	89.85	36.02	3.51	2.52	1.16	0.25	0.12	19.96	1.62	3.8
0	65.41	0	17.4	112.23	74.24	5.67	3.71	1.58	1.28	4	1	0	0	1.59	2.41	108.34	112.9	46.56	38.8	4.17	0.1	1.06	0.29	0.76	0.67	4.13	1.27
0	58.98	0	25.11	147.9	65.6	5.48	2.91	1.22	1.13	5.66	1	0	0	2.88	2.2	82.47	71.67	103.94	41.87	3.7	0.44	1.65	0.24	0.32	9.28	1.44	3.35
0	66.47	0	33.52	164.15	84.3	5.91	4.34	1.14	1.12	7.12	1	0	0	1.52	0.77	232.5	109.47	54.98	39.81	4.27	3.85	1.51	0.57	1.19	7.56	3.61	0.31
0	68.99	0	30.58	140.09	94.4	4.25	3.34	1.44	2.17	0.48	1	0	0	3.44	1.44	42.47	74.82	72.46	43.33	3.77	0.76	1.11	0.12	1.07	12.38	0.93	1.42
0	56.04	0	24.58	164.93	65.26	6.89	2.82	1.16	0.69	4.42	1	0	0	0.01	4.52	110.69	75.51	96.74	41.64	4.88	0.01	0.01	0.2	0.91	16.83	3.82	2.79
0	68.82	0	22.86	142.27	80.97	3.62	3.25	1.43	3.94	6.81	1	0	1	3.5	1.67	108.35	98.56	103.52	48.2	4	1.98	0.01	0.01	0.92	16.11	4.67	3.16
0	59.48	0	22.65	126.54	82.14	4.64	3.81	0.8	2.27	5.38	1	0	1	5.91	2.41	143.11	71.98	88.75	40.78	3.4	2.45	1.26	0.47	0.21	10.49	0.91	1.62
0	67.34	0	26.61	135.75	87.91	5.69	3.05	1.76	1.15	4.04	1	0	1	0.29	0.91	127.41	57.05	74.76	37.68	3.74	0.01	2.22	1.24	0.71	11.14	1.07	0.97
0	56.12	0	21.43	113.22	82.14	6.13	3.05	1.06	0.98	7.33	1	0	1	3.78	0.31	93.02	79.79	72.81	35.65	3.89	0.82	0.51	0.54	1	5.52	0.01	1.39
0	52.4	0	28.63	116.47	86.03	5.78	3.64	0.91	2.18	2.63	1	0	1	0.27	1.67	218.26	72.16	34.81	59.19	4.33	0.92	1.02	0.82	0.83	12.19	3.81	3.94
0	59.79	0	29.13	104.73	101.88	3.46	2.82	1.46	1.95	6.74	1	0	1	1.53	2.2	174.55	105.1	92.74	44.59	3.25	1.02	0.2	0.67	0.12	8.8	0.5	0.52
0	70.42	0	23.49	132.6	91.7	4.75	4.47	1.45	0.12	8.09	1	0	1	0.01	1.75	129.43	88.02	76.05	32.62	3.37	0.01	1.96	0.12	0.75	5.25	1.02	3.42
0	66.42	0	26.37	135.21	92.43	5.88	2.96	0.94	2.3	5.13	1	0	1	1.67	3.79	106.36	98.56	83.91	37.35	3.22	3.87	1.2	0.69	0.01	9.8	0.36	0.32
0	61.08	0	25.06	106.04	83.43	3.9	3.32	1.49	1	6.72	1	0	1	3.69	2.38	106.09	101.74	36.79	40.3	4.08	1.81	1.9	0.01	0.01	12.22	0.01	2.49
0	66.56	0	33.85	141.52	91.91	5.65	2.89	1.41	2.1	6.55	1	0	1	0.01	1.5	121.53	106.24	92.57	48.8	3.48	2.59	0.38	0.56	1.04	9.76	0.97	3.11
0	70.61	0	22.8	135.82	61.42	4.27	2.38	1.32	0.66	6.2	1	0	1	1.89	1.71	207.87	80.71	37.16	43.61	4.85	0.16	0.62	0.67	0.99	5.16	0.75	2.58
0	55.29	0	24.84	117.24	76.31	6.23	3.59	1.05	0.35	6.64	1	0	1	0.05	1.82	52.22	84.99	108.44	38.72	4.1	0.01	0.49	0.26	0.08	10.71	3.5	1.61
0	54.93	0	23.15	132.64	54.24	8.01	3.42	1.12	1.4	5.99	1	0	1	0.01	1.76	120.22	70.5	81.18	36.23	3.44	2.61	1.1	0.11	1.42	8.72	1.02	1.1
0	59.97	0	34.13	117.34	85.23	6.03	1.58	1.67	1.26	2.36	1	0	1	1.8	1.68	42.78	95.17	74.72	32.49	5.21	0.33	0.42	0.21	0.17	2.77	0.01	0.7
0	69.78	0	27.32	147.54	72.46	5.58	2.51	1.17	0.37	5	1	0	1	2.51	2.2	108.53	102.59	73.91	44.31	4.78	0.76	0.24	0.01	0.94	10.11	1.71	1.42
0	59.94	0	25.26	143.56	89.82	4.81	3.25	0.89	2.24	5.03	1	0	1	5.58	1.66	224.58	88.58	89.35	41.01	3.86	0.72	1.16	0.6	0.35	4.61	0.11	2.42
0	64.16	0	34.37	96.81	82.14	6.24	3.47	1.26	2.66	4.99	1	0	1	1.99	3.57	113.95	68.91	69.83	31.56	3.7	1.83	0.5	0.11	0.93	18.02	0.94	3.09
0	60.59	0	17.21	167.72	92.05	6.18	3.69	0.44	0.52	5.72	1	0	1	3.26	1.51	214.52	83.12	87.15	36.22	4.8	2.37	1.6	0.53	0.73	8.27	1.32	0.95
0	51.66	0	26.75	141.86	87.45	4.15	2.91	1	4	6.07	1	0	1	1.8	1.85	126.68	77.81	112.5	36.32	4.73	3.12	1.31	0.09	0.46	10.12	3.3	3.37
0	59.55	0	25.85	113.86	72.71	6.55	3.06	1	0.95	7.81	1	0	1	0.63	2.1	136.36	84.21	61.44	47.89	3.37	0.57	1.6	0.1	0.01	11.89	1.76	3.84
0	60.04	0	23.2	139.92	105.25	3.98	3.51	1.51	1.81	6.15	1	0	1	0.37	3	102.98	71.53	55.11	44.13	4.75	0.01	0.31	0.01	0.26	4.87	3.42	0.62
0	54.11	0	26.41	131.9	72.62	3.63	2.54	1.52	0.09	5.31	1	0	1	1.9	1.35	124.94	84.73	103.58	52.73	3.97	2.9	0.6	0.01	0.69	12.37	5.7	1.07
0	66.41	0	21.66	135.24	66.62	5.06	2.6	1.27	0.94	4.31	1	0	1	4.3	2.46	121.87	86.04	83.33	34.51	3.83	0.8	0.82	0.01	0.39	14.3	0.01	0.02
0	67.16	0	29.53	115.53	96.49	4.31	2.93	1.66	1.21	6.68	1	0	1	1.75	1.44	117.98	61.02	76.45	43.81	4.13	3.67	0.01	0.5	1.06	4.17	3.52	1.03
0	60.03	0	23.67	120.46	73.36	5.41	3.41	1.44	2.14	5.56	1	0	1	1.88	3	79.4	96.22	101.83	42.07	3.85	2.02	0.33	0.14	1.32	13.17	1.13	4.34
0	64.45	0	24.97	144.56	83.78	4.87	1.76	1.09	1.9	4.44	1	0	1	3.54	1.52	191.37	118.55	91.1	32.84	3.57	0.55	0.11	0.6	0.35	4.26	4.37	3.8
0	61.15	0	17.72	153.36	81.5	5.68	4.01	1.36	0.18	4.91	1	0	1	0.55	2.19	102.64	114.15	57.45	36.53	3.3	1.93	0.26	0.79	0.68	18.47	4.37	2.69
0	63.97	0	30.25	120.25	94.54	4.53	3.08	1.87	1.34	4.97	1	0	1	0.01	2.61	176.59	54.81	59.13	37.12	4.59	2.3	0.22	0.28	1.12	16.61	3.13	1.08
0	60.98	0	26.41	122.54	88.91	6.82	1.97	1.49	2.39	6.17	1	0	1	0.35	2.79	256.76	91.87	120.27	42.03	2.61	3.73	0.17	0.19	0.33	3.4	2.91	1.65
0	60.05	0	24.31	126.7	62.83	3.46	3.57	1.61	0.39	5.52	1	0	1	3.46	2.12	156.36	93.05	81.05	36.66	5.1	0.43	1.34	0.56	1.38	9.78	4.24	4.23
0	53.02	0	26.49	108.97	76.18	5.31	2.84	1.09	2.06	5.7	1	0	1	6.08	2.21	123.73	63.97	86.2	38.03	4.48	1.84	2.05	0.7	0.02	13.08	0.31	0.15
0	68.9	0	26.81	131.84	67.45	5.16	3.39	1.47	2.58	4.64	1	0	1	4.65	1.22	174.41	78.51	112.37	32.51	4.23	0.16	0.24	0.27	1.5	12.23	3.58	4.04
0	60.48	0	26.41	107.87	74.47	6.63	3.42	1.17	0.98	7.87	1	1	1	4.84	3.21	8.75	85.23	82.74	39.65	3.38	1.63	2.41	0.2	0.37	17.81	1.19	2.74
0	63.93	0	29.2	154.29	78.12	4.89	4.03	1.23	1.46	4.87	1	1	1	3.02	3.5	138.31	96.52	109.04	41.44	3.22	2.29	1.67	0.14	0.22	6.65	4.58	4.56
0	59.73	0	19.86	110.71	84.55	4.98	4.57	1.68	0.86	6.78	1	1	1	4.92	1.82	231.33	74.95	61.34	36.3	4.27	1.09	0.49	0.15	0.27	12.62	2.84	1.46
0	64.38	0	25.79	122.7	88.6	4.91	2.06	1.57	1.94	4.19	1	1	1	1.74	3.01	158.52	97.56	87.86	39.44	4.12	0.21	0.01	0.01	0.22	8.92	1.17	3.39
0	56.76	0	27.28	107.1	80.13	5.58	3.15	1.16	0.19	4.82	1	1	1	1.08	3.85	44.42	81.48	75.96	28.71	4.16	1.99	1.96	0.25	0.01	16.53	3.44	3.08
0	61.35	0	28.73	151.04	75.41	5.73	5.65	1.03	2.92	5.06	1	1	1	1.47	1.93	61.51	64.07	100.28	35.81	3.8	0.01	0.56	0.59	1.12	10.98	3.21	3.28
0	57.76	0	23.91	135.35	70.93	5.98	4.07	1.46	0.98	3.92	1	1	1	4	1.5	185.66	104.39	74.93	48.3	4.72	0.89	0.4	0.23	0.39	11.35	3.64	0.95
0	54.3	0	23.6	140.84	84.52	4.13	2.49	1.3	2.78	6.36	1	1	1	2.67	1.45	178.31	88.98	90.67	42.52	3.41	2.39	1.24	0.24	1.1	15.89	1.28	1.52
0	67.33	0	25.49	140.86	74.67	5.02	2.17	1.46	2.1	4.85	1	1	1	3.67	1.04	116.36	95.57	56.41	33.13	3.19	0.09	0.2	0.2	0.37	0.31	1.24	0.86
0	64.22	0	30.94	135.32	73.78	7.06	3.87	0.94	1.3	5.9	1	1	1	3.28	4.74	140.51	55.73	105.92	38.22	4.79	1.06	0.01	0.62	0.9	1.1	3.01	0.83
0	57.79	0	34.67	146.37	95.66	3.81	1.87	1.16	0.91	6.57	1	1	1	0.01	3.57	95.31	81.69	96.12	37.19	3.52	0.99	1.72	0.15	0.64	8.97	0.96	1.2
0	71.97	0	20.37	129.04	82.14	4.31	3.99	1.81	0.67	4.73	1	1	1	3.37	3.56	121.84	80.09	82.92	39.42	3.54	0.51	0.12	0.74	0.4	15.85	3.85	4.38
0	67.17	0	30.6	121.49	89.48	5	1.91	0.63	0.01	5.38	1	1	1	0.46	1.4	163.41	78.06	77.35	43.39	4.49	1.68	1.3	0.55	0.32	8.17	0.01	1.56
0	61.66	0	24.99	160.17	86.88	5.4	1.69	1.3	2.16	6.07	1	1	1	0.41	2.69	236.12	104.92	76.17	34.34	3.67	0.01	0.69	0.61	0.01	6.22	1.4	0.05
0	49.75	0	25.27	136.83	102.16	5.8	3.83	0.72	1.9	4.37	1	1	1	1.65	2.95	177.14	85.23	99.93	39.61	3.72	2.88	2.33	0.02	0.14	6.36	2.73	5.68
0	67.03	0	30.96	138.16	84.11	6.16	1.59	0.95	1.44	4.58	1	1	1	2.97	1.61	158.14	70.59	82.28	39.93	3.57	0.87	1.82	0.16	1.45	8.43	3.95	2.32
0	69.63	0	25.35	140.64	99.41	6.46	2.73	1.14	2.11	4.99	1	1	1	0.91	3.85	135.51	73.9	106.96	50.92	4.96	1.85	0.17	0.84	0.94	14.63	1.06	1.25
0	75.04	0	19.75	172.15	91.89	6.77	3.72	1.15	2.29	5.26	1	1	1	3.14	2.64	190.67	97.64	70.61	32.81	3.6	2.04	1.46	0.01	0.95	14.94	4.49	1.31
0	68.65	0	24.73	131.84	87.28	5.87	2.2	1.29	0.96	5.74	1	1	1	6.37	1.92	168.52	84.02	50.76	40.46	3.85	2.59	1.13	0.11	0.55	15.79	3.4	1.25
0	71.15	0	21.38	131.84	76.68	5.73	2.94	0.96	2.34	5.84	1	1	1	1.29	1.33	159.24	96.99	89.82	49.54	5.15	0.32	1.89	0.74	0.28	17.2	2.92	0.8
0	78.36	1	25.87	110.88	89.62	4.22	2.22	1.33	1.65	5.4	1	1	1	4.97	2.21	167.63	72.36	75.34	37.08	4.33	0.5	0.41	0.53	0.71	15.81	3.82	2.79
0	71.58	1	32.73	147.17	101.62	3.51	2.81	1.49	0.01	6.16	1	1	1	0.44	0.79	114.68	75.87	74.92	44.17	4.17	2.33	1.3	0.01	0.34	12.63	2.77	3.22
0	67.48	1	22.5	125.93	81.21	4.5	3.69	1.34	1.95	6.57	1	1	1	1.14	1.08	280.24	85	67.29	47.23	5.52	0.9	1.33	0.17	0.21	5.07	0.57	3.2
0	51.48	1	18.86	106.98	59.57	5.33	3.72	1.08	2.27	7.46	1	1	1	2.93	1.94	131.17	94.02	83.57	31.05	5.07	1.04	0.01	1.1	0.21	8.75	2.86	2.8
0	70.16	1	24.12	119.74	74.8	5.82	2.53	1.44	0.55	4.65	1	1	1	4.22	2.57	48.72	65.77	83.68	38.95	3.85	1.87	0.32	0.58	1.15	13.77	0.3	0.33
0	64.39	1	25.04	116.11	78.39	4.43	3.27	0.99	1.47	3.51	1	1	1	2.91	2.57	115.05	97.53	79.23	38.95	3.89	0.47	1.64	0.54	0.73	11.12	0.37	5.52
0	53.81	1	20.39	119.32	77.36	6.22	2.13	1.92	3.44	5.52	1	1	1	1.04	2.68	199.26	98.78	81.83	51.11	6.13	0.01	0.01	0.01	1.2	7.08	3.44	2.84
0	64.82	1	17.98	148.53	97.75	3.01	3.63	1.27	1.1	5.42	1	1	1	2.28	0.98	79.23	85.23	94.26	36.36	3.96	2.04	0.54	0.24	1.45	8.36	2.82	0.01
0	65.3	1	27.39	134.91	86.56	3.38	3.31	0.92	2.01	6.63	1	1	1	0.77	1.42	232.24	85.23	66.75	34.23	3.87	2.92	1.17	0.24	0.38	14.52	0.01	3.54
0	60.48	1	23.13	110.77	79.03	5.34	1.75	1.53	2.14	6.81	1	1	1	2.02	2.12	203.22	87.73	74.43	42.5	3.85	0.38	0.16	0.07	0.01	7.98	5.26	0.07
0	60.82	1	30.23	145.49	81.49	6.48	4.38	1.61	2.02	4.22	1	1	1	0.11	2.53	97.6	67.46	76.27	44.71	4.35	2.72	0.21	0.55	1.17	5.38	1.48	0.94
0	55.57	1	25.94	124.85	66.33	4.32	3.39	1.52	1.06	7.36	1	1	1	4.57	3.3	125.27	87.76	105.88	42.14	4.98	0.63	1.66	0.74	0.43	11.92	2.75	1.15
0	67.82	1	29.59	110.29	64.49	4.3	3.28	1.79	0.41	5.9	1	1	1	0.01	2.16	138.21	113.89	72.56	42.2	3.19	1.11	1.23	0.54	0.01	7.27	1.47	4.42
0	64.94	1	26.9	138.1	73.88	6.57	2.58	1	0.92	9.37	1	1	1	4.43	2.85	254.23	59.14	85.35	39.33	5.19	2.13	0.58	0.04	0.01	3.43	3.45	3.72
0	64.28	1	27.6	133.44	69.44	4.37	2.38	0.81	2.49	6	1	1	1	1.37	2.48	247.87	108.99	94.57	42.08	4.76	0.26	1.63	0.74	0.8	3.94	3.27	2.43
0	60.41	1	27.49	131.84	82.17	5.2	2.87	1.76	1.05	6.17	1	1	1	0.01	1.24	134.78	68.11	81.41	35.77	4.23	0.01	0.46	0.08	0.83	3.91	1.57	3.61
0	57.82	1	22.7	131.84	88.44	5.41	2.21	1.28	2.17	4.18	1	1	1	0.73	2.76	122.04	63.56	75.18	30.6	4.23	0.56	1.18	0.01	0.14	12.61	2.75	2.99
0	78.04	1	24.79	115.56	91.22	3.91	2.93	1.38	3.12	7.9	1	1	1	0.01	2.28	243.8	95.94	69.12	36.53	4.59	0.92	0.53	0.58	0.17	11.3	1.25	0.47
0	64.06	1	32.39	114.78	82.91	5.75	2.29	1.3	1.04	8.04	1	1	1	1.57	2.39	73.87	63.1	103.06	39.03	3.26	1.91	0.21	0.79	0.38	5.64	2.65	0.01
0	65.98	1	21.62	129.35	76.9	4.05	3.36	1.22	0.4	7.28	1	1	1	1.35	2.01	88.43	88.59	104.28	41.08	4.9	3.32	0.34	0.9	0.72	7.88	1.49	0.73
0	64.59	1	34.83	132.72	78.1	4.47	3.55	1.75	2.78	7.42	1	1	1	2.77	2.18	170.32	81.76	83.02	32.95	4.06	0.01	0.59	0.54	0.09	5.56	3.53	0.61
0	65.46	1	25.79	112.36	79.04	6.31	2.83	1.48	2.14	7.06	1	1	1	3.26	1.56	164.63	99.54	99.4	35.53	4.61	2.1	0.29	1.25	0.26	11.2	2.96	2.53
0	59.36	1	31.21	133.53	64.63	5.48	2.57	0.9	2.39	4.71	1	1	1	0.01	2.04	219.55	116.82	82.02	37.93	4.74	0.01	1.57	0.15	0.02	15.28	1.41	2.48
0	70.91	1	29.42	130.52	82.88	4.6	3.57	1.16	0.4	5.21	1	1	1	3.21	1.6	205.44	101.52	89.48	34.47	4.51	0.62	0.37	0.52	0.81	8.98	3.9	4.09
0	61.98	1	34.03	103.69	90.21	4.44	3.05	0.54	3.77	3.34	1	1	1	2.03	1.92	183.92	85.62	79.12	36.57	3.65	1.67	0.21	0.63	0.91	12.43	0.68	0.81
0	58.32	1	21.72	122.99	88.21	5.2	3.44	0.83	1.4	6.66	1	1	1	4.21	2.45	173.44	106.45	64.92	28.38	3.56	1.95	0.46	0.01	0.74	2.84	1.53	0.6
0	67.55	1	21.57	131.65	86.42	3.84	3.75	1.35	2.53	6.78	1	1	1	1.61	2.04	165.61	85.23	86.42	33.2	4.24	0.2	1.03	0.12	1.01	18.64	4.05	3.05
0	59.91	1	24.09	120.91	71.53	5.94	2.8	0.95	2.09	7.29	1	1	1	0.01	3.84	146.47	82.95	91.96	37.86	5.33	1.88	0.99	0.01	0.98	1.83	3.63	3.85
0	64.77	1	31.38	131.89	83.5	4.92	2.94	0.93	2.33	6.91	1	1	1	3.46	2.22	127.93	74.85	59.54	40.28	4.83	2.11	0.01	0.59	0.04	11.04	4.07	0.43
0	65.76	1	28.77	147.36	86.63	4.7	2.28	0.75	1.22	9.18	1	1	1	0.88	2.21	143.24	79.14	68.37	26.11	4.5	2.44	0.64	0.63	0.84	4.23	1.22	1.05
0	65.26	1	24.35	138.1	79.37	3.1	2.63	1.38	2.54	6.12	1	1	1	0.11	1.36	220.32	96.86	86.08	34.9	4.08	0.65	1.19	0.86	0.91	8.93	1.83	1.53
0	69.86	1	21.38	144.5	78.32	5.48	2.73	1.27	0.99	4.32	1	1	1	3.28	0.77	104.22	64.91	85.49	29.24	2.92	2.11	1.11	0.14	0.99	5.05	3.46	0.77
0	64.14	1	27.99	127.99	84.66	6.29	2.2	0.98	2.55	6.53	1	1	1	1.94	1.2	106.93	83.32	59.05	44.09	3.39	2.05	1.07	0.63	0.2	9.25	0.02	3.53
0	67.95	1	25.38	127.33	95.34	1.58	3.8	1.08	2.79	3.62	1	1	1	1.24	1.14	161.41	57.41	82.07	38.53	4.17	1.84	1.55	0.79	0.42	5.53	0.6	0.78
0	67.33	1	23.96	125.96	91.12	2.17	1.8	1.49	1.98	7.6	1	1	1	2.88	2.5	209.85	88.46	85.6	35.18	3.43	0.96	0.29	0.17	0.21	5.83	0.63	2.98
0	63.36	1	21.32	105.89	80.36	4.28	3.15	0.96	2.47	5.94	1	1	1	3.16	1.34	51.06	102.99	70.35	44.23	4.04	1.71	0.4	0.62	0.82	3.62	1.23	1.39
0	65.24	1	18.3	105.44	77.8	6.02	2.41	1.13	0.35	6.46	1	1	1	3.41	1.06	163.41	117.37	97.62	40.06	2.97	1.69	1.42	0.13	1.3	8.84	2.53	0.01
0	64.17	1	29.33	127.86	104.33	4.6	1.48	1.48	0.63	7.67	1	1	1	1.45	1.69	112.42	105.66	110.78	39.19	4.58	0.44	1.4	0.92	0.01	7.15	0.48	0.4
0	54.26	1	30.39	123.45	79.3	3.49	2.59	1.63	0.68	7.13	1	1	1	3.53	3.24	270.34	85.23	47.83	40.53	4.85	0.01	0.98	0.38	0.75	5.4	3.47	0.68
0	51.69	1	21.9	116.16	79.49	4.86	2.04	1.03	1.17	8.86	1	1	1	1.37	1.47	217.37	89.56	101.72	37.35	4.2	2.1	0.17	0.09	0.49	13.36	1.01	1.61
0	63.58	1	28.15	114.42	89.74	5.33	2.57	1.16	0.6	5.52	1	1	1	4.44	3.02	188.46	68.5	75.6	37.16	3.23	1	0.27	0.16	0.17	10.42	3.17	3.61
0	65.05	1	26.7	130.82	92.33	6.11	2.56	1.67	2.76	9.06	1	1	1	3.5	1.55	60.46	90.05	56.22	26.24	4.1	1.6	1.26	0.67	0.07	3.98	1.77	0.11
0	56.27	1	23.91	117.88	86.21	3.22	4.23	1.68	0.33	4.56	1	1	1	0.48	2.62	150.84	101.19	85.02	38.78	4.96	0.86	0.01	0.49	0.01	6.1	3.84	2.52
0	60.85	1	27.16	136.91	67.85	5.82	2.37	1.62	2.95	5.65	1	1	1	1.56	1.41	164.75	118.71	73.54	34.89	5.11	0.09	0.01	0.67	0.84	8.93	2.86	1.34
0	70.81	1	29.71	124.85	91.8	5.44	3.27	1.28	0.25	5.08	1	1	1	2.06	1.95	144.1	65.3	86.51	36.05	5.11	2.27	1.19	0.26	0.34	16.58	0.01	3.5
0	61.1	1	22.01	143.86	81.12	7.06	2.45	0.94	2.84	5.67	1	1	1	4.53	1.11	56.42	66.56	84.03	36.94	3.49	1.01	1.34	0.51	1.54	7.71	1.03	0.54
0	61.34	1	32.68	122.73	68.5	3.92	4.42	1.39	1.41	5.6	1	1	1	4.86	1.57	207.98	89.54	74.3	36.36	3.75	0.01	1.51	1.3	0.12	8.19	2.94	0.52
0	63.48	1	30.93	169.87	90.46	4.55	2.02	0.54	1.15	6.06	1	1	1	0.28	2.74	182.64	67.31	99.28	43.95	3.77	0.76	0.88	0.74	0.86	6.83	3.48	3.91
0	61.67	1	31.51	116.71	94.97	4.89	1.52	1.16	2.49	3.82	1	1	1	3.48	2.71	145.81	86.88	69.05	38.77	3.86	2.11	0.71	0.16	0.87	16.83	0.22	1.45
0	53.39	1	27.34	133.54	99.36	6.82	3.83	1.56	2.06	6.05	1	1	1	4	3.22	69.33	95.59	91.47	48.88	4.38	0.05	0.56	0.62	0.01	12.09	0.01	1.12
0	67.46	1	30.12	134.73	84.54	5.66	3.16	1.03	1.23	6.91	1	1	1	0.98	1.63	78.14	99.86	81.4	38.67	4.04	2.64	0.25	0.66	0.76	16.46	4.86	2.36
0	69.72	1	26.15	168.38	71.67	5	2.3	1.1	3.55	3.46	1	1	1	1.04	1.89	217.37	103.83	111.98	43.54	4.41	0.71	0.23	0.11	1.57	9.31	3.57	3.55
0	56.48	1	28.84	135.59	70.88	5.44	3.59	1.64	2.86	3.5	1	1	1	3.88	1	165.52	104.57	72.94	36.16	5.07	1.01	1.78	0.04	0.65	4.13	3.47	0.3
0	58.67	1	30.02	132.52	73	5.45	3.93	1.06	1.4	6.38	1	1	1	3.38	1.88	175.85	87.6	52.42	28.6	5.25	0.21	0.2	0.74	0.23	10.98	1.36	0.53
0	65.78	1	32.21	128	86.84	5.44	3.05	1.4	0.17	5.59	1	1	1	1.21	2.61	181.8	84.22	79.13	37.37	3.67	2.56	0.27	0.01	1.22	12.09	3.14	1.71
0	66.67	1	21.88	106.94	79.54	5.27	2.96	1.24	0.1	7.77	1	1	1	0.99	2.95	141.45	68.2	43.93	39.9	4.43	0.77	0.57	0.56	0.01	11.74	0.01	1.47
0	70.14	1	29.61	113.2	99.99	6.66	2.2	1.6	0.69	5.24	1	1	1	3.73	2.28	217.33	77	33.38	41.63	2.88	0.02	0.72	0.17	0.99	11.4	0.95	0.43
0	55.48	1	27.96	100.67	108.61	4.14	2.99	1.11	1.95	9.48	1	1	1	0.01	2.53	94.48	75.76	65.57	35.38	4.45	0.01	0.01	0.77	0.33	5.35	1.47	3.25
0	68.38	1	19.95	169.64	67.57	3.6	3.48	1.09	1.87	6.04	1	1	1	0.84	2.7	94.02	85.23	70.48	39.04	5.48	2.91	1.36	0.05	0.01	1.59	3.41	0.21
0	61.41	1	26.41	127	72.29	5.67	2.64	1.42	1.8	6.29	1	1	1	1.53	1.97	121.84	80.53	64.09	35.53	3.56	3.46	1.22	0.19	0.36	6.43	1.41	3.17
0	67.48	1	38.54	164.7	103.83	6.79	2.14	1.6	0.96	5.62	1	1	1	1.23	4.56	117.8	84.57	76.4	38.82	3.26	2.11	1.24	0.54	0.01	6.62	4.21	3.29
0	65.32	1	24.77	142.38	83.12	6.17	4.08	1.26	2.52	6.96	1	1	1	3.42	0.93	273.68	83.58	37.23	35	4.72	0.01	1.45	0.55	0.85	10.97	1.1	0.01
0	52.3	1	25.39	115.37	63.93	2.99	3.68	1.51	0.42	6.36	1	1	1	1.04	2.6	236.94	95.9	74.02	34.06	4.23	1.68	0.38	0.01	1.71	7.91	3.93	1.19
0	65.86	1	30.09	118.52	86.38	4.39	2.31	1.54	1.28	9.31	1	1	1	2.56	1.4	92.02	70.73	94.45	42.07	3.05	2.37	1.33	0.03	0.16	6.84	3.41	1.13
0	62	1	27.54	131.84	76.57	5.65	3.93	1.41	2.1	3.77	1	1	1	2.46	2.4	82.27	66.89	61.15	38.17	4.45	0.61	0.95	0.16	0.01	11.55	3.63	1.47
0	67.13	1	27.32	130.59	73.67	4.46	1.73	1.17	0.11	8.38	1	1	1	1.11	1.95	121.12	85.23	81.01	39.03	5.12	1.59	0.65	0.6	0.38	3.54	1.34	1.56
0	61.79	1	31.73	107.67	82.14	3.44	3.62	1.2	2.02	5.09	1	1	1	2.02	1.65	110.18	76.54	48.45	41.83	4.37	1.97	0.05	1.16	0.55	10.49	1.35	2.6
0	60.54	1	27.02	123.51	101.8	4.5	4.25	0.85	1.08	5.82	1	1	1	0.01	2.32	222.49	94.46	64.64	37.61	3.56	2.74	1.03	1.11	0.21	17.1	2.82	0.23
0	52.86	1	32.03	131.84	87.78	4.14	3.72	1.56	2.1	7.71	1	1	1	4.75	1.9	161.47	95.91	58.1	33.11	3.93	0.31	0.56	0.62	1.04	4.1	0.6	4.13
0	68.87	1	25.46	150.04	75.2	5.62	2.41	1.13	2.82	6.69	1	1	1	3.7	3.04	115.46	84.8	71.61	39.39	5.23	0.01	0.01	0.29	0.9	13.92	0.35	0.01
0	65.99	1	25.89	154.91	73.07	6.35	4.78	0.84	2.96	5.86	1	1	1	1.37	1.68	72.39	81.19	58.81	44.96	3.24	0.82	0.23	0.72	0.01	4.68	0.01	1.61
0	59.2	1	20.49	134.04	74.6	4.83	4.55	0.85	0.32	7.53	1	1	1	3.32	1.7	119.64	105.42	69.68	36.78	3.9	1.59	0.38	0.56	1.13	13.3	0.9	1.25
0	74.39	1	20.94	148.77	84.11	5.34	2.01	0.99	0.53	2.27	1	1	1	0.01	2.02	98.63	85.23	101.24	36.76	4.03	1.73	0.97	0.51	0.26	6.12	2.83	2.35
0	67.34	1	26.7	120.09	60.42	5.48	4.09	1.35	0.99	7.43	1	1	1	1.54	3.54	117.08	83.51	37.9	35.66	3.98	1.64	0.5	0.38	0.29	15.25	3.87	2.45
0	71.62	1	31.4	128.47	64.58	4.82	2.53	0.95	0.58	6.25	1	1	1	2.57	2.2	158.96	86.65	82.29	35.95	4.48	1.64	0.48	0.17	1.07	13.73	2.78	3.18
0	58.93	1	26.41	142.87	98.18	5.55	2.08	1.01	1.4	4.89	1	1	1	0.07	2.36	160.51	98.21	108.35	44.88	4.53	0.9	0.97	0.23	1.17	9.12	1.65	2.34
0	56.3	1	21.86	99.55	105.26	4.24	1.88	0.95	1.18	7.32	1	1	1	0.26	1.88	115.54	85.23	75.12	38.68	5.2	0.51	0.59	0.56	0.01	15.96	4.74	1.57
0	61.36	1	24.58	153.63	76.16	4.82	3.03	1.16	0.78	6.89	1	1	1	5.24	1.14	94.23	96.53	105.93	34.28	4.83	2.66	1.71	0.16	0.07	9.13	3.1	1.12
0	69.11	1	21.27	162.32	109.02	5.85	1.51	1.69	2.18	2.86	1	1	1	0.01	2.19	211.61	91.35	70.59	34.45	3.3	0.01	1.62	0.69	1.25	6.31	1.56	3.3
1	72.62	0	29.9	131.82	76.28	5.03	3.74	1.11	1.08	5.01	0	0	0	5.85	1.66	117.32	87.71	71.29	37.94	4.49	5.86	0.9	0.14	0.65	11.18	2.39	0.43
1	67.16	0	28.66	129.03	75.11	6.83	3.57	1.17	1.54	9.3	0	0	0	0.94	2.38	94.14	82.12	100.87	40.98	4.82	1.04	0.16	0.75	1.04	3.27	2.19	0.89
1	63.69	0	22.55	115.61	78.73	6.13	2.25	0.98	2.37	6.51	0	0	0	0.12	3.57	202.09	113.07	82.31	33.05	4.37	2.66	1.04	0.06	0.01	10.56	1.97	0.51
1	64.43	0	27.54	142.47	78.21	4.71	2.59	1.06	2.41	3.71	0	0	0	1.37	2.81	261.71	66.78	87.39	34.24	3.94	1.44	1.02	0.06	0.66	5.34	3.72	0.17
1	62.54	0	29.23	146.41	95.87	5.98	1.94	1.22	1.86	7.26	0	0	0	4.51	2.34	100.05	97.35	63.83	36.25	5.77	0.01	1.1	0.85	0.56	10.29	2	0.01
1	67.93	0	27	169.92	83	6.2	4.44	1.35	2.27	2.48	0	0	0	1.15	3.16	163.97	64.3	102.05	34.75	3.7	2.94	0.05	0.35	1.48	8.18	2.8	1.68
1	69.84	0	23.74	143.22	88.77	3.18	2.7	1.49	2.16	7.41	0	0	0	0.01	4.16	180.25	94.53	67.42	35.33	4.6	0.69	1.17	0.73	1.08	5.99	1.98	2.3
1	66.69	0	24.57	153.27	91.54	5.89	3.6	1.42	1.55	5.94	0	0	0	4.26	2.38	195.59	73.23	93.39	34.3	3.66	0.3	1.89	0.88	0.01	8.11	0.01	2.66
1	67.61	0	33.59	146.21	87.87	5.41	4.11	1.33	1.62	8.18	0	0	0	6.5	2.53	247.16	120.54	50.18	31.72	4.42	2.61	0.67	0.34	0.44	5.26	3.36	0.13
1	67.17	0	30.46	124.65	82.55	5.02	1.88	0.97	2.09	6.62	0	0	0	8.22	3.51	236.1	110.06	73.43	41.66	3.8	2.76	3.27	0.05	0.13	0.03	2.09	0.09
1	59.01	0	27.32	130.54	101.67	4.82	3.78	1.24	2.52	4.68	0	0	0	2.14	2.38	155.58	67.62	88.28	38.6	4.62	3.08	0.98	0.75	0.11	9.12	2.41	2.12
1	69.84	0	27.48	144.15	80.71	5.97	1.16	1.7	0.08	6.99	0	0	0	0.01	3.11	244.72	93.68	104.11	41.85	3.97	3.97	0.7	0.23	0.48	1.33	0.01	0.39
1	53.73	0	31.39	119	91.96	5.83	4.13	1.72	1.83	8.61	0	0	0	0.01	1.14	196.62	101.24	64.72	33.1	4.43	0.9	0.89	0.05	1.23	15.64	2.83	2.47
1	58.81	0	27.23	124.11	69.09	4.51	3.21	0.88	1.39	5.94	0	0	0	4.9	2.12	113.48	79.87	76.34	41.89	3.4	0.82	1.08	0.01	0.23	4.76	0.01	0.16
1	62.11	0	22.74	128.74	91.11	5.26	3.73	0.49	1.65	5.88	0	0	0	0.01	2.38	92.9	88.82	108.19	34.03	4.46	1.02	1.35	1.08	2.11	8.63	0.01	3.2
1	60.49	0	30.11	126.62	103.65	6.38	3.45	1.36	1.56	4.06	1	0	0	0.06	1.46	83.69	104.4	86.61	34.48	4.33	1.69	1.58	0.37	0.6	8.28	0.24	1.57
1	73.52	0	24.8	131.52	75.33	5.2	4.44	1.22	0.76	3.42	1	0	0	0.45	4.4	134.89	68.81	83.41	31.96	5.18	2.58	1.18	1.34	0.26	7.97	0.01	0.85
1	53.43	0	30.52	144.84	68.29	5.04	4.25	1.56	0.99	12.4	1	0	0	4.59	3.32	116.76	76.02	101.74	34.84	4.03	1.27	0.4	0.66	0.22	2.02	0.14	2.53
1	59.47	0	22.55	147.76	87.69	5.04	3.13	1.39	2.02	4.91	1	0	0	1.61	0.61	170.57	92.74	76.26	48.61	4.57	0.34	2.17	0.68	1.11	0.99	2.01	1.75
1	65.79	0	15.22	143.59	89.81	5.18	2.8	1.7	1.62	6.95	1	0	0	2.06	1.63	119.68	97.54	80.85	41.48	4.12	1.29	0.48	0.89	1.22	12.81	0.01	2.55
1	65.79	0	30.65	146.23	75.16	4.35	3.48	0.95	1.7	2.9	1	0	0	4.24	2.85	202.05	86.42	90.68	34.96	4.33	0.65	0.76	1.3	0.99	2.97	0.31	0.34
1	72.34	0	28.01	126.89	100.83	5.57	3.21	0.86	2.81	7.45	1	0	0	4.63	2.56	32.08	79.84	51.36	41.43	4.57	0.57	0.05	0.02	0.04	9.14	0.01	1.64
1	71.25	0	27.09	144.78	77.13	6.67	2.79	1.15	1.47	3.02	1	0	0	5.13	3.43	185.37	87.49	86.63	43.22	3.87	1.43	1.67	0.28	0.01	9.24	2.58	2.3
1	52.81	0	29.19	120.64	83.79	6.77	4.25	0.94	2.23	6.24	1	0	0	4.76	2.43	209.07	94.85	61.05	33.85	3.73	0.61	0.73	0.01	0.41	8.06	2.07	2.3
1	72.09	0	28.09	122.61	83.79	5.57	4.42	1.48	2.34	7.55	1	0	0	0.01	2.9	90.12	72.41	74.92	38.98	4.15	1.02	1.07	0.43	1.04	11.32	1.95	0.6
1	66.11	0	30.82	125.34	79.52	6.54	4.48	1.29	0.99	6.94	1	0	1	3.33	1.39	287.42	71.19	65.01	38.27	4.08	4.89	0.03	0.72	2.53	3.15	0.01	2.08
1	68.4	0	22.36	120.4	86.26	5.57	3.42	1.34	1.44	9.21	1	1	1	2.03	3.73	285.66	47.35	80.22	46.98	4.75	0.64	0.99	0.56	1.44	7.96	2.18	1.77
1	61.2	0	21.73	113.82	79.18	3.72	4.04	1.29	2.92	5.88	1	1	1	3.73	1.23	101.97	88.22	92.79	37.15	4.36	3.94	1.06	0.93	0.01	16.22	0.19	1.85
1	60.22	0	27.63	160.69	84.1	5.87	4.3	1.57	3.08	6.11	1	1	1	5.08	4.89	314.56	97.06	80.77	31.45	4.64	2.4	0.84	0.2	1.08	4.62	2.84	0.01
1	61.57	0	23.89	134.38	77.55	5.43	4.25	0.97	2.19	5.69	1	1	1	4.27	2.04	58.62	74.11	102.9	41.31	3.63	1.12	0.19	0.85	1.79	5.89	0.01	1.53
1	65.79	0	23.29	149.54	82.33	4.56	4.11	1.2	1.45	4.48	1	1	1	1.49	2.87	210.76	100.3	92.34	28.21	4.57	3.11	2.12	0.05	1.8	3.98	0.01	2.77
1	73.71	1	23.18	129.2	78.67	5.52	3.1	1.05	4.3	5.36	1	1	1	1.74	3.39	165.61	61.27	79.92	40.59	4.67	2.5	2.29	1.35	1.24	2.63	0.15	2.53
1	71.78	1	23.68	108.62	72.64	6.34	3.59	0.59	2.42	6.86	1	1	1	0.97	3.12	155.18	77.75	77.25	40.32	5.07	2.3	0.72	0.77	1.81	1.42	1.45	0.01
1	65.48	1	23.75	119.68	78.84	5.62	4.52	1.29	1.39	6.67	1	1	1	3.83	2.84	137.29	90.28	84.45	44.43	4.63	1.23	2.72	0.33	0.45	5.03	0.08	0.45
1	64.6	1	27.4	133.09	82.26	4.74	3.03	1.11	2.04	4.85	1	1	1	0.92	0.74	247.03	114.2	90.5	40.11	3.21	3.65	0.17	0.9	1.35	7.11	2.16	0.01
1	74.36	1	27.55	168.41	90.06	5.72	3.53	0.94	1.3	6.98	1	1	1	3.22	1.71	151.86	69.86	39.62	47.33	4.11	1.62	0.93	1.27	1.02	3.17	1.78	2.71
1	73.03	1	19.44	146.61	101.54	5.08	4.39	0.94	2.16	4.43	1	1	1	4	0.74	108.43	73.38	100.93	32.59	4.75	3.08	1.71	0.56	1.16	5.05	2.25	0.68
1	71.01	1	31.93	115.33	83.79	4.94	5.61	1.5	0.47	5.88	1	1	1	1.29	2.24	93.26	69.49	71.4	39.95	3.54	1.78	1.66	0.67	1.25	8.87	2.61	1.68
1	73.67	1	20.56	155.74	79.3	3.99	2.36	1.06	2.75	6.1	1	1	1	6.13	0.76	93.49	76.19	80.66	39.03	4.08	2.57	2.64	1.03	0.01	13.39	0.01	0.01
1	76.67	1	28.25	152.93	81.02	3.71	2.04	1.28	1.83	6.42	1	1	1	3.14	2.32	108.04	66.55	38.59	38.16	3.28	2.92	0.84	0.06	0.01	4.08	0.21	0.01
1	68.49	1	27.82	148.1	58.33	4.99	5.29	1.43	1.38	9.96	1	1	1	5.02	2.97	195.84	70.26	73.53	38.29	3.98	1.5	1.17	0.73	0.44	2.92	0.01	0.01
1	68	1	24.74	151.74	86.07	6.3	2.87	1.53	2.04	7.05	1	1	1	4.8	1.78	78.22	88.67	105.97	44.73	4.4	1.69	2.23	0.73	0.47	15.98	2.07	0.67
1	58.37	1	28.01	146.96	108.46	3.37	4.03	1	3.29	5.81	1	1	1	1	0.76	102.74	96.55	50.39	37.3	4.18	1.62	0.84	0.77	1.63	12.01	1.9	0.01
1	57.17	1	21.79	151.22	82.63	5.21	2.93	1.23	1.14	6.64	1	1	1	4.74	2.59	110.19	80.55	67.43	41.43	4.56	2.33	1.46	0.36	0.65	11.53	2.75	0.57
1	63.69	1	25.11	117.78	86.34	4.47	2.61	0.92	2.84	6.39	1	1	1	1.33	0.3	61.01	65.6	109.57	40.61	4.29	1.29	1.08	0.2	0.99	4.31	3.04	0.63
1	63.09	1	21.41	132.78	79.45	6.26	3.98	0.93	2.37	5.64	1	1	1	1.2	1.09	194.38	95.72	79.92	33.5	4.36	1.09	2.28	0.3	0.01	10.14	2	2.32
1	65.79	1	33.77	141.91	82.08	5.32	3.2	1.4	0.88	6.74	1	1	1	1.97	2.91	195.69	69.42	64.54	33.81	4.92	2.59	0.42	0.9	1.51	4.45	3.56	3.03
