# Supplementary material for: An oral microbiome model for predicting atherosclerotic cardiovascular disease
Source: Front Cell Infect Microbiol. 2026 Jan 26;15:1707599. doi: 10.3389/fcimb.2025.1707599 (PMC12884645; doi:10.3389/fcimb.2025.1707599)
Supplement: Supplementary file 3 [file Table2.xlsx]

## Sheet: Sheet1
Group（training set=0，validation set=1）	age	Gender(male=0，female=1)	BMI(kg/m²)	systolic blood pressure	diastolic pressure	Total Cholesterol	Low density lipoprotein cholesterol	High-density lipoprotein cholesterol	triglyceride	fasting blood glucose	diabetes（yes=0，NO=1）	History of hypertension（yes=0，NO=1）	current smokers（yes=0，NO=1）	CRP	Neutrophil lymphocyte ratio	Platelet lymphocyte ratio	estimated glomerular filtration rate	serum creatinine	serum albumin	Shannon Diversity Index	Relative abundance of the genus Clostridium nucleatum	Relative abundance of Prevotella genus	Relative abundance of Porphyromonas genus	Relative abundance of ciliate genera	Relative abundance of Streptococcus genus	Relative abundance of Rhodobacter genus	Relative abundance of actinomycetes
0	59.64	0	23.78	139.78	83.86	6.98	3.74	1.32	0.95	3.53	0	0	0	0.01	1.22	242.77	103.01	83.54	35.65	4.03	1.58	1.21	0.01	0.43	19.57	3.37	0.07
0	62.87	0	20.08	126.16	67.54	4.07	3.67	0.94	2.26	4.94	0	0	0	1.59	1.86	58.78	42.76	83.09	37.12	3.81	2.4	0.16	0.67	0.83	16.09	1.59	0.14
0	65.59	0	32.15	124.54	72.63	5.42	2.59	1.17	0.01	5.49	0	0	0	3.16	3.61	156.51	77.63	82.36	39.63	3.9	2.03	1.69	0.72	0.29	12.46	0.5	4.27
0	65.39	0	26.05	151.17	66.64	4.69	2.41	1.07	2.11	4.57	0	0	0	3.94	1.16	174.23	90.44	85.92	32.96	4.46	2.04	0.75	0.65	0.01	7.4	3.46	2.41
0	63.43	0	35.88	126.14	83.7	3.92	2.3	1.08	1.13	7.43	0	0	0	2.68	2.21	81.68	83.33	60.25	36.06	4.24	0.91	0.24	0.24	0.96	2.56	3.84	0.61
0	51.93	0	23.04	132.67	74.92	4.12	2.96	1.53	2.92	9.28	0	0	0	0.01	1.27	194.1	65.77	55.81	32.58	3.59	2.08	0.04	0.97	0.13	8.58	0.8	1
0	65.04	0	27.38	122.1	73.45	6.82	1.81	0.97	1.84	5.38	0	0	0	3.72	1.24	139.66	99.85	65	32.44	3.31	1.04	1.13	0.65	0.29	8.55	1.57	3.15
0	72.13	0	24.15	146.1	92.7	4.96	3.87	0.63	0.9	5.64	0	0	0	0.96	1.14	48.95	107.44	72.84	38.52	3.69	0.09	0.52	0.1	0.01	6.72	1.7	0.76
0	67.03	0	23.85	137.8	84.33	5.05	3.18	1.32	1.97	8.23	0	0	0	1.17	2.49	172.19	125.2	66.71	44.41	3.87	0.24	1.53	0.01	0.11	2.88	3.96	3.92
0	63.23	0	32.11	121.09	95.27	3.46	2.26	1.08	0.7	5.03	0	0	0	0.91	1.32	212.51	83.08	65.68	39.47	3.77	1.09	0.79	0.99	0.73	7.59	0.05	0.33
0	64.94	0	30.87	143.59	81.65	4.62	4.06	1.1	1.75	4.37	0	0	0	1.81	1.88	252.98	74.05	71.25	36.61	3.96	2.24	1.66	0.26	0.26	15.77	1.18	1.45
0	52.65	0	29.06	155.14	89.42	3.55	2.48	1.41	2.26	5.03	0	0	0	0.01	2.53	235.46	81.89	87.27	45.34	3.43	3.18	0.31	0.11	0.7	5.02	1.35	2.71
0	62.23	0	30.27	156.23	78.23	3.75	3.02	0.41	3.98	5.26	0	0	0	0.79	2.53	210.61	97.27	86.9	45.26	4.54	0.01	1.48	0.3	0.88	3.72	0.65	4.37
0	61.01	0	26.59	129.84	84.04	5.83	2.95	1.5	2.79	7.05	0	0	0	0.01	3.24	190.72	77.33	110.94	34.1	5.48	1.07	0.65	0.63	0.01	14.74	0.2	0.01
0	62.71	0	24.88	139.54	78.03	5.08	4.72	1.4	1.25	5.58	0	0	0	1.86	1.97	173.1	100.61	105.68	43.96	3.75	0.09	0.44	0.08	0.23	7.45	3.29	2.96
0	65.82	0	25.81	160.51	88.02	5.48	2.84	1.77	1.38	3.38	0	0	0	0.95	2.25	104.4	115.8	59.73	33.07	4.49	0.01	0.8	0.35	0.01	9.86	1.01	2.35
0	70.2	0	31.35	132.51	73.11	5.55	2.29	0.87	2.39	3.59	0	0	0	0.25	0.69	177.36	87.81	62.92	37.95	5.27	0.78	0.44	0.15	0.73	13.26	0.05	2.48
0	64.56	0	25.78	135.66	106.73	6.08	3.21	1.46	2.87	6.34	0	0	0	3.22	1.94	216.76	119.31	82.59	34.65	3.47	1.01	0.17	0.21	0.86	7.47	0.63	2.69
0	69.07	0	28.77	140.35	75.67	7.61	4	1.17	0.8	9.75	0	0	0	2.97	2.22	100.76	108.91	86.48	40.81	4.34	0.12	0.24	0.14	1.17	4.12	4.11	4.61
0	54.87	0	29.94	126.25	73.67	5.5	3.37	1.24	3.56	5.36	0	0	0	1.07	2.79	251.67	69.3	82.52	42.91	4.18	2.51	1.66	0.22	0.71	14.06	1.27	2.68
0	76.61	0	28.05	105.17	93.38	4.75	3.37	1.3	1	8.33	0	0	0	2.65	1.66	205.36	83.72	108.19	40.94	4.09	0.01	1.42	0.16	0.81	0.71	0.41	0.01
0	69.33	0	26.27	152.19	101.09	3.64	3.63	1.19	2.33	8.28	0	0	0	3.59	3.65	267.31	107.5	38.22	33.26	4.32	0.61	0.46	1.6	0.21	3.67	1.7	2.39
0	69.18	0	28.1	121.06	76.05	5.03	3.22	1.43	2.49	7.47	0	0	0	3.21	2.66	209.45	88.87	74.15	35.64	3.46	0.41	1.43	0.08	0.4	9.52	1.41	1.83
0	67.96	0	25.34	99.38	70.23	3.96	4.17	1.37	3.38	7.68	0	0	0	4.49	2.04	253.18	90.12	80.77	28.98	3.52	0.92	1.41	0.29	0.41	11.25	2.92	2.77
0	73.11	0	28.19	108.24	93.79	4.12	2.53	1.18	2.51	5.23	0	0	0	0.01	1.2	133.71	122.52	74.51	38.52	3.87	2.4	0.72	0.8	0.7	10.1	3.07	0.37
0	57.7	0	23.84	124.66	87.54	5.52	3.64	1.44	1.3	4.46	0	0	0	1.93	4.88	33.91	83.79	62.4	32.64	3.44	0.69	1.67	0.24	1.16	9.96	3.24	0.01
0	72.72	0	30.97	145.7	71.71	4.64	3.8	1.11	0.96	7.67	0	0	0	0.01	3.76	139.45	86.94	91.49	40.84	4.03	0.61	1.24	1.06	0.74	7.63	3.86	2.93
0	63.49	0	28.76	117.04	89.56	5.31	4.93	1.59	2.06	7.11	0	0	0	0.95	3.54	188.7	95.06	105.67	38.52	5.1	2.79	1.34	0.92	0.3	14.69	1.49	0.92
0	69.21	0	24.33	128.46	65.36	2.97	3.65	1.13	4.65	4.92	0	0	0	0.01	0.08	132.17	98.32	71.31	41.54	4.17	2.38	0.13	0.4	0.01	17.7	0.01	0.2
0	57.65	0	25.61	113.91	86.63	5.58	2.71	1.58	0.78	5.38	0	0	0	5.23	3.63	63.44	98.09	53.18	40.48	4.28	2.45	1.87	0.19	0.4	13.61	0.67	2.55
0	57.74	0	24.3	144.91	107.31	3.52	2.48	1.39	0.79	3.13	0	0	0	0.44	2.73	113.95	103.02	87.05	38.52	4.53	0.35	0.58	0.28	0.51	10.73	3.51	2.12
0	62.22	0	16.02	132.51	54.77	4.59	4.09	1.4	0.65	4.92	0	0	0	1.78	2.34	192.13	67.42	71.15	43.59	4.39	4.27	0.73	0.95	0.01	6.89	3.23	2.33
0	65.61	0	23.1	148.05	66.2	3.18	3.56	1.31	1.86	2.08	0	0	0	1.35	2.49	158.56	98.19	84.66	32.14	5.07	0.91	1.8	1.01	0.44	7.63	3.82	0.48
0	55.16	0	28.03	133.95	90.42	4.67	5.45	1.27	1.25	3.92	0	0	0	3.81	3.17	71.54	79.99	70.58	46.54	4.9	2.19	0.71	0.05	1.39	14.36	1.48	2.58
0	51.75	0	25.01	135.45	90.35	5.78	4.15	1.16	3	6.2	0	0	0	5.89	1.51	120.42	77.1	108.08	30.6	3.46	0.84	1.41	0.18	0.98	9.56	0.1	0.21
0	63.99	0	20.2	149.19	91.2	5.63	1.94	0.88	1.21	4.24	0	0	0	3.14	2.51	97.86	84.39	88.29	30.34	4.01	0.88	0.56	0.71	0.29	15.11	1.1	0.71
0	61.48	0	27.93	143.59	91.07	3.82	3.98	1.47	0.22	6.21	0	0	0	1.82	3.18	169.18	68.56	47.99	40.15	3.91	0.01	2.21	1.05	0.75	7.74	0.41	0.81
0	72.24	0	28.68	111.92	92.66	4.67	2.5	1.48	2.77	4.47	0	0	0	0.09	1.51	186.24	117.02	57.01	38.02	3.16	3.69	0.8	0.03	1.5	6.41	0.01	2.83
0	60.55	0	24.32	136.23	79.75	4.65	2.4	2.04	2.9	5.51	0	0	0	4.49	2.56	189.55	99.61	71.81	40.8	4.11	0.82	0.25	0.31	1.08	8.29	1.38	2.02
0	70.4	0	26.9	137.19	87.8	4.69	3.22	1.06	0.84	6.3	0	0	0	1.04	0.87	90.63	102.49	68.23	24.24	5.66	2.53	0.36	0.83	0.04	13.9	3.88	0.56
0	62.32	0	35.56	167.68	75.34	6.57	2.14	1.2	1.9	7.8	0	0	0	0.14	3.58	247.84	86.85	84.4	36.41	4.71	0.68	1.22	0.81	1.15	11.22	1.14	0.87
0	65.45	0	21.32	133.98	89.3	5.04	3.93	1.3	0.84	5.08	0	0	0	4.12	3.03	108.05	81.9	107.59	48.39	4.81	0.01	0.74	0.75	0.8	1.99	4.43	2.96
0	48.91	0	23.88	122.24	73.18	5.26	4.17	1.35	1.11	5.26	0	0	0	2.79	1.5	235.16	96.63	108.78	37.93	3.74	0.31	1.79	0.54	0.01	8.5	3.11	2.21
0	62.24	0	30.43	136.91	85.7	6.55	2.67	1.11	1.55	8.53	0	0	0	3.46	2.65	93.07	87.37	43.65	40.98	4.04	2.77	0.42	0.1	1.93	12.33	4.9	0.36
0	59.27	0	29.89	117.54	81.55	4.82	4.17	1.71	1.86	6.83	0	0	0	0.41	1.73	205.04	87.75	83.2	43.31	3.64	0.95	1.69	0.76	0.42	4.72	0.77	0.16
0	57.91	0	32.44	113.23	95.37	5.62	3.91	1.2	0.76	7.76	0	0	0	6.1	1.33	228.88	88.48	105.52	33.41	4.34	1.99	0.21	0.25	1.55	8.44	1.72	2.74
0	57.44	0	31.44	124.36	72.78	5.76	4.04	0.95	0.71	6.35	0	0	0	4.29	1.58	113.51	84.35	72.51	38.93	4.74	4.07	3.14	0.85	0.01	10.33	3.92	2.9
0	73.12	0	25.28	125.79	66.11	7.08	4.06	1.31	1.37	5.03	0	0	0	0.01	3.52	179.25	83.97	92.91	40.37	2.73	1.93	0.45	0.24	0.14	11.08	3.96	2.5
0	73.98	0	27.67	123.61	81.39	6.54	2.19	1.09	2.89	7.22	0	0	0	4.95	3.07	160.88	81.43	92.63	39.37	3.99	2.5	0.16	1.08	0.89	12.12	3.07	0.01
0	53.75	0	25.41	135.32	85.01	3.81	3.12	1.15	1.46	4.75	0	0	0	5.48	1.97	119.73	95.38	95.31	37.05	3.74	1.24	1.29	0.54	0.34	6.32	2.85	0.23
0	56.12	0	26.31	116.23	80.44	3.73	3.73	1.11	1.18	4.03	0	0	0	1.03	3.09	0.01	76.84	65.37	39.76	4.53	2.6	1.88	0.8	0.87	9.37	4.66	2.27
0	53.29	0	27.02	122.35	89.4	5.37	2.71	1.03	1.85	6.35	0	0	0	0.97	3.14	199.16	90.77	89.63	36.5	4.34	2.68	0.14	0.68	0.85	7.33	3.97	3.09
0	57.77	0	25.01	158.59	94.29	6.16	2.39	1.39	0.64	3.4	0	0	0	0.77	2.68	171.2	68.5	93.68	48.69	4.68	2.57	0.69	0.33	0.01	4.38	5.03	2.69
0	67.79	0	21.99	141.33	77.86	5.86	3.14	1.03	2.41	4.79	0	0	0	1.86	2.14	121.71	43.17	88.24	52.31	4.64	0.01	0.01	0.04	0.2	0.78	3.35	2.97
0	63.23	0	30.77	149.49	100.97	4.35	2.1	1.09	0.33	3.26	0	0	0	0.54	3.2	210.74	88.25	48.05	35.2	4.33	2.83	0.74	0.89	0.05	5.21	1.34	1.13
0	59.18	0	25.77	145.3	73.93	6.91	2.78	1.56	0.71	3.54	0	0	0	3.01	1.64	284.31	62.91	88.86	40.24	4.22	4.23	1.25	0.01	0.33	7.29	0.66	3.21
0	66.8	0	26.41	161.94	99.89	5.25	3.94	1.01	2.3	7.45	0	0	0	0.01	2.92	58.43	101.41	93.2	47.49	3.53	0.56	1.59	1.52	0.9	14.77	2.96	0.15
0	64.37	0	23.68	145.29	81.48	3.08	2.84	0.79	3.14	6.78	0	0	0	0.86	1.9	165.24	55.95	77.51	37.2	4.02	0.25	0.22	0.25	0.01	4.89	0.29	4.01
0	67.1	0	25.16	133.16	71	3.67	4.06	1.39	2	6.25	0	0	0	1.65	2.29	96.9	84.72	92.02	45.58	4	3.05	0.34	0.32	0.88	5.13	0.15	0.01
0	68.3	0	31.07	133.78	68.92	6.21	4	1.56	1.43	7.67	0	0	0	3.35	1.98	205.43	87.24	71.78	38.9	3.91	3.94	1.35	0.28	0.87	2.84	2.59	3.03
0	74.72	0	26.55	111.28	68.37	5.29	5.04	1.45	2.75	8.31	0	0	0	0.38	2.51	72.26	84.74	100.27	40.72	4.85	2.36	0.63	0.84	1.23	10.35	0.21	0.01
0	70.18	0	27.62	123.79	104.42	3.59	4.13	0.95	1.91	8.09	0	0	0	4.23	2.63	112.96	119.29	49.14	36.1	5.32	2.39	1.4	0.09	0.14	5.82	3.29	0.9
0	41.24	0	33.94	129.44	63.91	6.11	3.93	0.74	2.47	5.11	0	0	0	4.26	2.58	254.8	85.82	110.72	40.71	4.56	2.56	0.52	0.21	1.63	9.79	3.54	3.1
0	59.23	0	28.54	116.45	74.27	4.47	2.07	1.06	0.24	5.5	1	0	0	0.01	1.3	162.69	120.21	97.02	36.91	4.71	2.07	1.26	0.53	1.26	8.25	3.18	2.24
0	67.32	0	25.33	147.22	75.37	4.21	1.63	1.28	2.06	3.75	1	0	0	3.54	0.83	37.1	89.26	85.84	40.98	3.74	0.01	0.01	0.63	1.14	14.16	0.01	3.38
0	59.82	0	29.58	135.9	78.07	3.89	3.34	1.22	1.18	9.96	1	0	0	0.62	2.18	237.15	65.9	48.51	37.66	4.07	0.7	2	0.01	0.84	8.28	2.5	1.28
0	59.87	0	23.61	143.47	74.34	5.68	2.4	1.23	1.1	8.8	1	0	0	0.01	1.93	191.33	92.18	69.61	31.74	3.85	2.85	0.08	0.74	0.01	8.56	2.76	1.05
0	61.17	0	23.84	128.95	71.53	5.02	3.85	1.1	0.87	6.29	1	0	0	0.01	4.86	133.36	73.74	119.1	42.7	4.95	1.23	1.18	0.25	0.34	5.21	0.16	0.01
0	62.21	0	24.28	137.1	76.67	6.2	3.47	1.51	1.07	8.94	1	0	0	0.98	0.99	103.39	76.51	59.97	41.84	4.92	3.57	0.52	0.21	1.24	8.02	0.01	0.01
0	64.8	0	20.6	78.04	81.59	6.34	2.46	1.39	0.16	7.96	1	0	0	1.42	0.82	240.28	100.35	73.65	28.86	4.86	3.04	0.07	0.45	0.34	12.73	3.92	2.73
0	56.72	0	23.69	119.84	85.38	3.08	2.82	1.15	0.31	8.58	1	0	0	0.01	3.19	136.27	95.86	120.4	37.72	5.05	2.31	1.7	0.65	1.24	7.95	2.83	0.39
0	66.08	0	29.15	119.63	76.62	5.01	3.69	0.97	0.82	4.26	1	0	0	5.75	2.84	160.7	71.34	95.49	40.65	4.45	3.53	1.67	0.78	0.98	13.8	1.08	0.7
0	71.35	0	23.33	132.51	60.03	4.39	3.48	0.73	2.31	7.69	1	0	0	1.97	2.64	96.33	73.05	62.55	43.49	3.27	3.02	0.11	0.25	1.36	11.25	4.36	0.73
0	67.11	0	30.74	114.6	91.87	6.86	2.7	1.48	0.83	6.56	1	0	0	1.32	1.76	143.17	67.63	76.74	47.62	3.95	0.89	0.45	0.35	0.19	8.25	0.47	0.01
0	66	0	16.1	117.45	85.88	7.01	3.06	0.72	1.24	6.3	1	0	0	3.03	2.14	119.15	88.65	92.05	35.58	4.98	4.17	1.24	0.73	1.22	14.42	2.57	1.13
0	63.35	0	25.05	137.03	67.07	5.35	3.47	0.42	2.47	6.91	1	0	0	2.81	0.85	237.82	71	74.24	35.75	4.7	0.34	2.05	0.53	1.2	12.5	6.22	2.29
0	64.18	0	23.9	121.18	84.89	6.65	4.01	0.82	2.64	7.31	1	0	0	7.54	2.02	176.55	89.88	95.99	37.64	4.19	2.72	0.28	0.02	1.76	10.11	0.34	2.25
0	60.08	0	28.58	139.24	98.79	4	3.75	1.43	2.62	6.25	1	0	1	1.7	2.89	207.74	95.84	97.78	33.62	3.81	0.96	1.81	0.6	1.83	3.93	5.22	1.07
0	72.36	0	30.36	133.5	81.04	4.68	4	1.62	1.97	8.79	1	0	1	3.89	3.26	213.87	56.29	72.53	41.47	4.74	0.01	0.13	0.06	1.02	13.89	0.47	2.43
0	57.63	0	26.58	158.25	75.38	5.01	3.43	1.47	1.83	5.31	1	0	1	5.48	2.39	52.18	107.15	82.18	38.66	4.03	0.85	0.86	0.57	0.11	4.55	0.01	0.14
0	63.21	0	27.1	138.62	91.92	4.05	2.12	1.3	1.39	3.19	1	0	1	1.91	2.3	143.79	70.5	64.49	42.34	4.42	0.97	1.7	0.06	0.33	12.16	0.98	2.78
0	54.51	0	28.69	113.21	79.12	5.58	3.57	1.11	1.08	5.44	1	0	1	0.01	2.21	97.64	88.09	58.59	38.18	4.24	0.01	1.39	0.01	0.01	14.33	0.86	2.46
0	59.21	0	22.84	114.21	90.38	4.96	2.75	1.49	2.68	3.68	1	0	1	2.03	3	270.62	98.97	99.89	35.9	3.94	0.51	1.57	0.52	1.01	9.66	3.66	0.01
0	49.98	0	25.39	132.51	77.41	4.76	3.15	1.13	1.87	6.24	1	0	1	3.17	2.75	129.63	97.28	70.07	39.83	3.77	0.84	0.42	0.01	0.01	14.25	1.22	2.99
0	71.06	0	31.33	150.22	89.32	3.15	3.88	1.16	2.23	4.99	1	0	1	4.93	3.37	59.79	67.53	104.3	36.74	2.87	2.02	1.32	0.65	0.12	11.62	0.8	2.98
0	64.34	0	21.77	111.15	93	6.56	2.05	1.38	1.03	3.74	1	0	1	5.78	2.26	196.34	80.98	82.09	46.79	4.49	0.01	0.32	0.73	0.06	9.44	3.13	0.43
0	63.31	0	26.89	140.78	78.39	6.99	3.3	1.17	3.04	3.03	1	0	1	0.71	2.98	218.53	80.92	74.34	48.11	3.33	0.01	1.97	0.6	0.25	1.91	0.89	0.86
0	69.85	0	27.01	144.63	81.07	3.29	2.45	1.48	0.22	6.58	1	0	1	3.42	2.53	225.17	78.26	97.62	36.43	4.22	1.26	2.32	0.95	0.11	6.7	4.04	0.75
0	59.72	0	18.84	143.47	79.94	4.9	2.36	1.44	2.43	3.38	1	0	1	4.25	2.48	158.14	96.61	84.95	34.76	4.73	2.12	0.01	0.86	1.05	10.61	1.3	3.87
0	65.41	0	27.46	133.78	85.86	5.48	2.95	1.21	0.75	7.57	1	0	1	1.26	2.93	61.16	81.28	115.08	39.47	3.61	0.88	0.01	0.57	0.87	12.03	3.43	0.28
0	62.83	0	21.45	98.49	96.66	5.51	2.4	1.29	0.98	7.29	1	0	1	0.97	1.58	11.59	115.39	87.89	32.36	3.05	2.95	0.62	1.31	0.96	12.73	0.47	3.94
0	69.2	0	21.89	136.84	91	5.61	4.45	1.29	1.04	4.9	1	0	1	6.03	3.3	139.8	101.14	89.45	37.64	4.09	3.88	1.99	0.58	0.08	5.9	5.15	0.01
0	65.51	0	25.4	125.69	90.91	4.35	5.5	1.09	3.63	5.08	1	0	1	3.3	2.58	214.6	120.31	16.24	38.97	3.41	2.03	0.12	0.98	0.38	10.12	1.44	1.24
0	64.63	0	19.48	152.95	78.73	5.89	1.85	1.34	2.75	4.01	1	0	1	0.59	0.95	173.04	95.77	70.16	43.72	4.99	4.03	1.36	0.02	0.88	11.09	0.01	2.66
0	55.6	0	26.6	161.47	89.19	5.43	3.55	1.37	0.64	7.17	1	0	1	1.95	2.85	190.05	106.45	88.75	46.43	3.36	0.63	0.76	0.27	0.34	3.04	3.33	2.31
0	69.83	0	26.31	127.08	67.43	3.98	4.31	1.42	2.17	5.57	1	0	1	4.21	2.19	309.44	79.91	65.45	38.8	5.13	1.12	0.71	0.01	0.01	6.55	0.01	2.51
0	59.02	0	26.31	132.51	86.38	4.34	1.41	1.42	1.91	7.2	1	0	1	0.01	3.06	221.83	92.44	62.28	37.47	5.16	0.65	0.74	0.21	1.52	15.78	4.25	1.3
0	65.72	0	27.77	150.63	94.74	4.05	3.98	1.8	1.3	6.77	1	0	1	1.4	0.89	201.85	66.5	56.22	48.9	4.53	1.93	0.81	0.04	0.9	13.4	3.16	0.01
0	63.55	0	23.15	101.48	94.63	4.68	3.22	1.47	2.5	7.31	1	0	1	3.79	1.04	286.64	100.32	65.37	40.16	4.27	0.07	0.26	0.58	1.05	11.16	0.7	0.01
0	63.92	0	19.67	149.26	95.2	5.06	3.22	1.09	1.97	6.36	1	0	1	5.58	1.59	89.32	114.32	92.62	34.75	4.06	3.81	1.4	0.2	0.01	6.85	4.26	4.25
0	58.5	0	23.88	147.14	88.74	4.37	2.93	1.03	0.2	3.52	1	0	1	0.41	2.47	71.43	72.17	38.38	38.11	3.58	0.01	0.57	1.06	1.11	6.18	2.65	2.89
0	66.37	0	27.92	152.1	85.35	5.66	2.24	1.48	1.94	6.53	1	0	1	3.38	3.32	87.39	77.57	80.73	42.68	5.21	0.01	0.61	0.59	0.13	3.31	0.35	3.26
0	57	0	19.27	120.67	90.09	4.96	4.3	0.62	1.11	4.81	1	0	1	6.19	3.73	44.17	69.02	40.4	34.78	4.7	1.17	1.15	0.13	0.87	0.01	2.77	0.01
0	60.83	0	21.69	132.51	90.02	4.84	5.04	1.64	1.74	5.51	1	0	1	3.43	2.4	137.19	90.34	44.98	41.21	5.09	2.56	1.11	0.65	0.4	5.18	1.37	4.34
0	56.82	0	25.53	132.96	103.62	5.38	2.9	1.69	1.85	4.93	1	0	1	1.26	2.67	208.1	83.01	56.7	41.24	3.57	0.66	0.76	0.89	1.21	15.6	0.5	3.87
0	56.99	0	26.21	127.73	96.88	7.46	3.7	2.04	0.58	8.13	1	0	1	2.82	2.84	88.86	68.08	52.05	41.29	4.73	4.43	0.72	0.32	1.73	14.24	0.56	5.17
0	61.43	0	29.91	158.76	56.45	5.17	1.89	1.09	0.38	4.54	1	0	1	0.52	1.87	195.2	126.66	97.8	44.59	4.25	1.14	1.26	1.08	1.86	9.74	0.54	0.34
0	62.45	0	27.55	140.29	93.69	5.65	3.43	1.2	2.5	7.37	1	0	1	0.13	2.55	194.61	80.06	94.73	38.52	3.66	2.99	1.88	0.45	0.01	2.55	3.69	5.06
0	61.93	0	27.55	165.99	84.47	5.18	2.17	1.01	1.26	4.34	1	0	1	0.88	2.35	61.02	94.9	58.52	32.78	4.5	0.23	0.48	0.25	0.87	2.84	1.15	0.45
0	53.21	0	31.61	130.66	84.01	5.01	3.35	1.51	0.81	4.31	1	0	1	3.89	2.28	180.35	80.72	92.74	38.19	3.7	1.16	0.01	0.71	0.01	10.07	1	0.01
0	55.67	0	22.33	133.22	96.21	5.18	3.15	0.96	0.93	5.38	1	1	1	1.17	2.32	161.84	84.84	59.83	36.44	5.29	1.09	0.2	0.32	1.19	1.29	3.11	3.06
0	70.06	0	26.39	119.99	84.52	4.61	5.86	1.36	0.91	8.23	1	1	1	4.72	2.97	180.45	92.36	94.23	36.08	3.6	2.69	0.14	0.22	1.25	1.96	1.49	4.57
0	66.72	0	25.56	99.88	56.25	5.36	4.21	0.99	0.98	4.38	1	1	1	4.78	1.66	103.04	96.22	106.67	38.52	4.63	2.18	1.46	0.59	0.01	5.84	2.69	2.92
0	64.1	0	33.23	126.12	84.54	6.93	3.52	0.8	0.09	4.51	1	1	1	5.73	5	73.9	74.34	131.29	41.49	3.51	2.37	1.51	0.63	1.06	14.65	4.01	0.21
0	65.38	0	28.05	143.37	85.5	5.3	2.79	1.01	1.89	9.68	1	1	1	3.78	1.49	16.01	99.42	99.45	39.09	4.33	2.21	1.68	0.54	0.23	14	0.01	2.47
0	68.16	0	26	132.04	90.72	4.45	4.43	0.88	0.48	5.75	1	1	1	0.06	2.94	157.68	83.02	70.63	38.12	3.81	2.28	1.66	0.68	0.76	15.76	3.44	0.85
0	74.26	0	24.04	150.77	81.23	3.43	1.41	1.3	2.85	3.03	1	1	1	0.93	1.77	168.34	79	95.61	40.85	4.33	0.95	1.31	0.01	0.01	15.38	6.51	0.01
0	76.78	0	22.6	116.12	89.19	4.48	3.97	1.43	1.58	5.41	1	1	1	3.69	3	122.01	67.86	96.62	26.47	4.85	2.28	0.74	0.01	0.97	1.08	3.09	2.79
0	61.53	0	30.09	120.25	59.37	5.83	3.77	1.11	0.01	8.01	1	1	1	3.1	3.3	236.3	94.73	71.2	45.22	2.97	3.63	1.18	0.87	1.29	5.3	1.39	4.04
0	69.48	0	26.63	145.61	80.06	4.59	2.85	1.84	0.67	4.89	1	1	1	3.38	2.75	106.6	75.69	92.03	40.56	4.85	2.92	0.24	0.19	0.46	4.8	0.83	2.84
0	69.81	0	32.38	152.35	88.91	5.03	2.12	1.01	2.45	7.51	1	1	1	0.09	1.98	193.84	90.22	72.03	32.7	4.21	2.23	2.92	1.62	2.19	9.93	0.05	0.62
0	61.26	0	23.76	104.28	95.66	5.87	3.79	0.99	3.46	7.36	1	1	1	0.01	1.57	88.08	34.51	94.73	42.62	3.4	2.44	1.79	1.09	0.21	14.49	2.64	1.01
0	58.32	0	22.17	147	80.78	6.34	2.88	1.64	1.92	8.33	1	1	1	0.01	1.83	31.35	95.84	58.06	41.61	4.66	0.96	1.74	0.3	0.01	8.05	0.76	1.13
0	54.46	0	33.76	156.69	113.01	4.22	3.65	0.87	3.07	7.54	1	1	1	3.99	4.59	121.32	93.03	59.42	39.89	4.03	2.65	0.15	0.01	0.31	7.48	2.43	2.19
0	64.24	0	28.91	152.03	57.26	2.31	3.35	1.81	1.35	5.03	1	1	1	3.26	1.91	126.61	87.24	59.99	44.11	3.4	2.36	0.57	0.64	0.93	8.01	3.06	3.64
0	70.62	0	23.63	149.64	77.97	4.58	3.04	1.25	1.77	6.58	1	1	1	3.56	1.98	192.75	101.96	105.67	33.28	5.49	2.04	0.67	0.77	0.01	12.67	0.96	0.44
0	68.07	0	32.99	141.71	94.97	4.54	2.88	1.82	1.68	6.76	1	1	1	3.61	2.69	109.04	70.83	72.66	48.12	4.62	0.01	1.05	0.15	0.18	12.44	5.23	2.4
0	63.14	0	19.26	157.84	85.4	4.66	2.64	0.71	3	8.18	1	1	1	0.07	1.91	77.37	74.77	86.8	25.67	2.79	0.48	0.41	1.02	0.01	5.59	0.17	2.59
0	49.11	0	29.55	105.68	69.01	4.6	1.76	1.71	0.29	7.25	1	1	1	4.79	2.27	209.23	110.9	85.68	41.04	3.42	2.54	0.56	0.29	1.42	7.07	3.43	3.36
0	63.19	0	27.38	148.59	86.35	3.78	3.45	1	1.93	4.96	1	1	1	3.64	1.69	293.31	43.85	72.64	40.11	3.82	0.88	0.73	1.11	0.01	15.32	0.42	3.49
0	64.5	0	24.04	138.66	79.16	5.67	2.89	0.76	0.98	6.38	1	1	1	4.42	2.99	165.25	85.47	107.91	33.26	3.9	0.79	1.16	0.07	0.23	14.12	3.32	4.92
0	60.11	0	29.08	144.81	75.62	5	3.14	1.17	3.05	5.71	1	1	1	3.52	1.43	180.93	85.84	64.36	40.96	3.97	1.06	1.26	0.52	0.03	13.15	4.5	0.81
0	63.55	0	25.13	151.66	92.34	6	5.37	0.93	2.69	6.74	1	1	1	2.84	3.16	195.33	99.27	71.72	40.91	3.78	2.47	0.03	0.24	1.3	10.65	2.88	0.01
0	56.75	0	29.95	133	68.66	6.59	4.05	1.37	1.96	6.42	1	1	1	3.44	2.26	44.46	89.05	71.27	35.63	4	1.89	0.27	0.23	0.95	8.45	6.33	0.42
0	65.57	0	26.65	124.34	83.04	6.17	2.93	1.58	1.33	5.05	1	1	1	1.56	2.92	93.35	117.39	96.83	44.73	3.73	0.35	0.76	0.01	0.93	3.66	1.35	2.38
0	61.29	1	26.63	112.57	103.65	4.02	3.23	0.92	1.45	4.02	1	1	1	3.92	1.86	49.87	80.9	68.71	49.36	4.01	2.42	0.01	0.93	1.09	5.31	1.56	2.74
0	69.1	1	19.82	126.78	78.55	4.82	1.08	1.3	0.39	4.4	1	1	1	1.14	0.39	172.87	88.81	90.18	35.72	5.19	0.02	0.21	0.72	0.38	16.12	2.82	2.38
0	52.42	1	29.23	131.76	91.5	4.42	3.25	1.05	0.33	6.24	1	1	1	1.02	0.61	158.4	77.74	88.63	33.17	3.73	2.5	0.11	0.09	0.22	13.57	0.41	1.35
0	62.8	1	34.36	132.51	86.43	5.25	2.48	0.91	0.8	6.85	1	1	1	0.58	2.61	189.41	106.06	100.23	36.92	3.74	0.89	0.79	1.08	0.04	7.92	4.16	3.35
0	71.02	1	26.74	133.43	81.79	4.15	3.12	1.12	1.26	5.22	1	1	1	1.68	0.63	98.83	59.13	100.91	26.71	5.23	0.01	2.12	0.45	1.47	17.05	0.15	4.29
0	57.03	1	30.55	143.16	101.43	3.59	3.07	1.2	1.04	4.69	1	1	1	1.36	2.43	79.91	88.31	76.71	28.94	3.6	0.58	2.33	0.08	0.16	15.48	1.51	2.63
0	62.84	1	21.85	132.28	96.18	2.43	3.77	0.88	2.18	4.78	1	1	1	4.51	2.15	72.03	123.7	73.88	36.04	3.28	1.9	0.68	1.05	1.08	11.01	2.9	0.01
0	68.59	1	22.11	115.47	73.78	3.7	3.04	1.71	1.43	3.43	1	1	1	6.67	3.09	93	91.26	68.24	38.52	4.46	0.79	0.82	0.3	1.41	0.01	4.24	4.88
0	70.67	1	30.08	92.87	65.12	5.43	3.29	1.05	2.41	6.29	1	1	1	0.97	2.69	138.64	97.67	66.07	43.19	5.52	1.04	0.79	1.03	0.25	3.58	0.01	0.13
0	69.51	1	26.85	138.91	71.83	2.73	2.72	1.03	2.72	3.76	1	1	1	3.86	3.07	57.72	80.02	90	36.69	4.29	0.44	1.63	0.87	0.25	11.4	0.01	2.26
0	59.42	1	29.98	104.4	86.25	5.82	1.86	1.42	0.32	4.14	1	1	1	0.01	3.87	140.7	112.2	93.12	47.57	3.48	1.07	1.77	0.05	1.45	6.29	3.09	4.07
0	68.74	1	24.57	168.42	77.55	5.66	1.87	1.34	1.5	4.35	1	1	1	1.31	3.13	175.24	75.58	81.33	28.09	4.02	0.01	0.34	0.01	0.01	14.02	0.32	1.31
0	63.04	1	24.83	131.12	89.14	6.74	2.88	2.12	2.44	4.81	1	1	1	2.78	1.61	238.18	105.04	53.65	37.94	4.05	1.21	2.07	0.87	0.01	11.54	3.79	1.14
0	68.06	1	17.95	139	85.65	5.76	4.27	0.82	1.54	7.66	1	1	1	2.71	1.4	156.36	93.32	80.65	46.93	4.76	0.01	1.7	0.83	1.79	4.33	5.03	2.9
0	59.77	1	20.48	106.4	94.74	5.38	2.87	0.99	2.8	7.26	1	1	1	3.27	1.73	178.28	63.28	83.51	39.11	3.85	0.68	1.39	0.11	1.15	9.48	3.99	0.51
0	68.07	1	19.04	168.43	71.78	6.88	3.6	1.7	2.35	4.62	1	1	1	1.61	2.12	129.75	76.08	94.75	38.52	4.47	0.18	2.33	0.57	0.02	3.25	0.51	0.01
0	64.41	1	34.13	125.93	73.13	4.52	3.13	0.58	1.36	6.68	1	1	1	3	2.71	159.87	108.72	48.98	39.12	4.32	2.73	0.71	0.04	0.01	9.84	1.19	0.3
0	62.64	1	27.31	154.18	92.1	7.46	2.31	1.18	1.98	7.24	1	1	1	4.61	1.89	138.45	92.59	83.69	35.65	3.45	0.6	0.01	1.07	0.16	9.39	0.01	1.26
0	64.6	1	19.97	130.16	84.34	6.47	4.19	1.59	3.06	6.56	1	1	1	3.01	2.21	144.52	91.44	71.6	40.68	2.91	2.63	1.57	0.29	1.52	13.23	0.83	2.77
0	68.46	1	24.1	143.82	80.82	4.55	3.55	1.45	1.13	4.99	1	1	1	0.01	2.51	106.21	81.6	96.9	36.87	4.4	1.97	1.09	0.97	1.38	3.6	0.55	1.39
0	61.76	1	24.98	96.26	69.04	5.61	4.16	1.12	2.68	6.75	1	1	1	3.73	3.21	134.1	56.08	72.64	47.52	3.34	0.01	0.68	0.01	1.46	8.55	2.94	4.3
0	75.63	1	25.73	122.44	77.75	4.41	2.91	1.51	0.84	6.4	1	1	1	4.79	1.29	192.15	108.24	90.74	38.95	4.07	2.94	0.66	0.38	0.44	8.03	2.82	0.08
0	63.12	1	26.13	98.67	74.53	5.29	3.49	1.35	0.79	5.49	1	1	1	0.01	2.59	184.77	89.72	84.46	40.09	3.87	3.65	0.04	1.15	0.74	2.51	2.62	1.37
0	72.04	1	17.97	159.13	74.4	4.48	2.83	0.7	2.31	4.6	1	1	1	3.62	1.47	2.81	99.02	94.17	37.93	4.69	3.24	1.14	0.01	0.01	9.21	1.87	0.01
0	69.8	1	24.48	151.93	77.3	4.95	3.34	1.45	2.93	5.71	1	1	1	0.48	3.01	127.65	50.46	21.49	37.72	4.99	0.01	1.97	0.71	1.53	3.87	3.5	1.3
0	58.74	1	27.95	149.86	74.09	7.17	1.67	1.38	1.85	5.01	1	1	1	4.23	1.33	188.63	105.98	56.94	43.96	4.67	0.33	0.16	0.01	0.86	2.94	5	3.83
0	62.36	1	27.52	141.04	70.84	5.59	3.74	1.17	2.64	5.07	1	1	1	1.85	3.37	123.82	103.83	47.76	41.07	4.36	2.54	0.63	0.56	0.43	4.59	0.63	0.13
0	67.4	1	20.5	129.3	83.29	4.54	3.99	1.08	3.05	6.24	1	1	1	0.01	3.47	179.84	78.25	89.35	26.47	4.67	0.01	1.17	0.23	0.47	16.79	4.13	0.57
0	66.82	1	36.41	105.81	95.35	4.95	3.24	1.06	2.21	6.6	1	1	1	1.86	0.68	129.87	104.52	93.45	38.45	4.09	1.09	0.51	0.01	0.29	2.73	0.28	4.32
0	62.54	1	31.63	150.94	87.1	6.08	5.42	1.53	2.51	6.27	1	1	1	0.42	2.35	88.4	95.61	75.22	38.34	3.95	2.34	2.46	0.35	0.01	8.24	1.5	2.39
0	65.25	1	19.82	120.14	79.99	5.95	4.36	1.24	1.09	4.98	1	1	1	0.21	1.12	93.43	106.5	64.27	34.75	3.45	0.01	0.01	0.06	0.19	19.8	1.82	1.14
0	54.9	1	26.99	131.42	73.77	5.89	3.26	1.58	1.09	5.4	1	1	1	2.88	2.55	220.4	85.03	57.33	36.89	4.62	0.68	0.46	0.86	0.01	21.43	0.78	2.84
0	71.36	1	26.76	120.45	90.15	4.62	2.89	1.16	2.72	7.09	1	1	1	3.02	2.07	127.78	91.07	81.48	38.19	3.59	2.74	0.01	0.14	0.21	9.95	1.47	2.65
0	60.33	1	20.31	123.94	91	5.13	3.15	1.03	0.97	2.4	1	1	1	0.01	2.72	221.69	63.3	88.11	39.6	4.46	4.58	1.72	0.01	0.1	5.24	2.94	3.62
0	69.31	1	28.11	109.63	69.96	6	3.77	1.26	2.18	7.36	1	1	1	1.01	1.31	133.53	80.77	95.67	34.79	3.6	2.36	0.46	0.12	0.06	12.32	1.47	0.01
0	69.71	1	21.57	138.29	91.55	4.99	0.2	1.51	0.9	6.92	1	1	1	0.44	1.74	136.51	109.12	95.07	32.08	4.5	0.43	0.78	0.14	1.24	6.79	0.22	3.57
0	61.17	1	23.69	111.55	74.86	4.68	2.53	1.28	2.16	6.31	1	1	1	5.26	2.9	131.15	79.59	42.39	41.41	4.66	0.6	1.22	0.62	1.27	3.16	1.8	1.39
0	64.03	1	19.69	156.05	79.73	5.56	1.94	1.34	1.55	6.39	1	1	1	3.68	0.52	177.98	72.3	117.83	42.06	3.34	0.54	2.5	0.01	0.81	4.59	1.4	0.01
0	68.36	1	29.7	162.31	81.44	6.08	3.89	1.4	1.12	5.56	1	1	1	0.01	1.1	198.14	77.85	105.73	40.4	4.13	0.56	1.4	0.38	0.01	11.91	1.61	2.37
0	72.69	1	36.35	135.14	75.26	5.35	1.93	1.58	2.01	5.27	1	1	1	3.94	1.62	99.42	78.78	54.37	30.12	4.36	2.09	0.53	0.6	0.82	1.41	1.43	2.3
0	66.66	1	29.17	170.3	73.83	5.1	1.58	1.74	1.74	6.98	1	1	1	1.6	1.09	98.33	91.87	38.7	44.37	3.61	0.47	2.22	0.11	0.14	6.5	3.64	0.01
0	61.71	1	31.84	127.35	73.03	5.27	4.69	0.62	1.53	7.77	1	1	1	2.85	1.22	122.12	79.51	87.05	33	4.06	2.42	0.57	0.01	0.7	21.48	5.65	1.02
0	67.1	1	23.81	136.09	79.3	6.21	2.81	1.08	2.23	7.7	1	1	1	4.14	2.07	81.57	102.32	120.1	43.58	3.2	0.21	1.58	0.96	0.9	6.45	0.84	1.43
0	60.19	1	20.94	123.35	80.02	4.3	3.82	1.51	0.94	5.71	1	1	1	0.64	1.71	184.5	103.75	55.04	38	5.1	2.88	0.15	0.52	0.42	5.02	0.94	1.24
0	53.23	1	15.99	131.14	84.19	6.98	2.19	1.05	1.04	7.44	1	1	1	5.01	4.14	130.53	95.1	74.84	45.39	3.91	1.58	1.18	0.21	0.8	17.8	0.79	2.35
0	62.33	1	26.67	143.54	89.92	6.03	3.25	1.08	0.46	4.3	1	1	1	4.81	1.78	93.37	65.24	75.66	26.99	4.39	0.9	0.58	0.17	0.47	4.5	0.19	3.57
0	66.81	1	34.72	130.55	88.15	5.4	2.89	0.93	1.54	4.36	1	1	1	1.88	3.14	120.39	86.33	102.46	47.95	3.52	4.29	0.17	0.64	0.01	7.37	1.42	1.53
0	54.98	1	28.04	135.26	61.51	6.73	3.96	0.98	2.24	6.79	1	1	1	6.14	2.25	129.51	93.12	83.65	30.95	4.05	0.44	0.01	0.16	0.01	14.69	1.32	2.3
0	64.28	1	34.58	136.92	86.83	6.14	2.52	1.72	2.69	4.56	1	1	1	0.01	2.62	113.99	78.84	100.74	31.33	3.3	2.77	0.01	0.73	0.33	12.47	3.95	3.33
0	65.73	1	19.23	124.39	85.81	6.07	2.78	1.55	0.69	6.4	1	1	1	3.51	2.56	220.07	75.01	75.17	39.97	4.54	1.19	0.43	0.21	0.15	3.38	0.44	0.01
0	63.71	1	23.6	127.46	97.22	4.41	1.88	1.39	1.57	2.52	1	1	1	3.47	1.46	120.35	89.93	99.03	31.02	3.31	3.16	1.35	0.05	0.32	0.72	1.51	1.24
0	69.06	1	28.01	157.41	87.25	4.1	2.65	1.13	1.95	4.45	1	1	1	3.69	1.57	80.02	82.72	97.37	47.98	4.21	2.45	2.42	0.15	0.4	12.48	0.65	3.94
0	64.44	1	20.11	138.89	95.29	3.53	3.37	0.95	2.17	3.89	1	1	1	0.94	1.73	96.98	83.21	57.73	31.16	3.89	2.53	0.38	0.32	1.18	5.16	0.4	0.87
0	66.98	1	23.93	149.76	80.25	4.53	3.63	1.29	2.37	4.32	1	1	1	0.39	1.77	75.28	118.6	88.79	33.06	3.89	0.1	0.3	0.02	0.06	5.82	0.01	0.47
0	64.71	1	27.27	121.47	72.19	4.44	3.57	1.48	1.5	7.41	1	1	1	0.01	1.65	121.01	66.09	80.68	38.43	3.89	0.99	1.19	0.61	0.27	15.68	3.46	0.51
0	57.34	1	28.94	111.61	69.06	4.37	4.89	1.7	2.03	5.51	1	1	1	4.01	3	173.02	98.34	89.38	37.93	4.88	0.83	1.44	0.01	0.02	7.05	4.03	3.04
0	56.54	1	25.82	129.45	73.07	2.87	2.14	1.87	1.45	6.21	1	1	1	2.64	2.7	166.27	58.6	61.4	36.53	3.42	2.64	0.46	1.04	0.01	0.01	1.03	1.17
0	56.19	1	23.96	150.17	92.64	5.53	4.14	1.62	2.28	5.56	1	1	1	1.69	1.33	138.7	61.12	91.99	35.86	4.24	0.01	0.42	0.21	0.85	7.74	1.14	1.35
0	73.28	1	31.71	114.08	97.74	5.2	1.62	1.22	2.14	4.04	1	1	1	0.01	2.7	131.76	64.77	61.79	35.72	4.38	0.4	1.35	1.21	0.01	6.47	2.75	0.9
0	66.14	1	25.09	115.49	69.18	6	3.06	1.2	2.23	6.59	1	1	1	1.36	3.26	65.89	63.89	68.7	35.45	4.23	0.58	0.53	0.64	0.82	2.27	1.69	2.55
0	68.56	1	28.49	107.99	90.61	6.22	1.51	1.23	0.99	6.11	1	1	1	1.14	1.02	158.04	87.24	97.29	42.21	3.73	2.02	0.28	0.28	1.4	11.69	0.26	3.1
0	73.64	1	31.68	98.78	72	3.45	3.46	1.88	0.22	5.01	1	1	1	0.01	3.51	191.87	79.7	73.1	30.42	3.41	2.65	0.01	0.19	0.01	7.95	3.17	3.28
0	61.32	1	21.09	166.57	80.87	6.26	2.74	1.36	2.88	4.77	1	1	1	4.22	0.14	137.21	61.7	58	35.99	4.1	0.23	3.13	0.8	0.01	2.3	0.44	1.2
0	65.04	1	26.09	138.03	95.8	5.95	1.7	1.86	1.59	2.49	1	1	1	4.35	1.17	190.75	87.07	107.71	44.39	3.79	2.05	1.69	0.09	0.01	5.29	1.13	2.45
0	61.78	1	26.13	111.15	81.1	4.5	3.25	1.33	2.79	7.26	1	1	1	3.11	1.64	103.75	110.8	116.49	38.52	4.93	2.18	1.14	0.12	1.23	12.41	1.65	0.01
0	59.58	1	16.63	126	81.85	4.43	2.08	0.87	0.98	4.26	1	1	1	2.7	1.84	130.81	77.06	85.99	42.36	3.96	1.95	0.24	0.11	0.16	17.95	1.41	1.14
0	68.67	1	30.31	116.59	89.38	4.89	4.86	1.11	2.21	5.54	1	1	1	3.64	1.95	109.82	97.43	88.3	28.52	4.13	3.12	2.69	0.01	0.98	13.48	1.39	0.01
0	68.82	1	30.97	115.41	90.84	5.96	5.16	1.17	2.36	4.68	1	1	1	0.63	2.08	176.74	73.04	53.42	38.27	5.43	0.39	1.36	0.66	1.02	3.69	1.27	2.94
0	60.73	1	21.81	128.05	90.1	4.52	3.61	0.88	1.78	1.6	1	1	1	1.96	3.09	63.42	70.27	82.99	40.08	3.58	0.82	0.14	0.01	0.07	4.91	3.22	1.45
0	66.97	1	26.31	123.19	81.7	3.98	3.28	1.01	1.04	7.12	1	1	1	1.27	2.03	206.89	104.61	63.18	42.51	4.57	3.28	1.9	0.01	0.16	9.89	0.01	4.11
0	63.69	1	26.61	129.54	89.9	5.17	3.76	1.11	0.6	6.75	1	1	1	2.78	2.26	169.58	87.63	76.21	36.03	3.64	1.25	0.16	0.1	0.4	8.29	3.2	0.01
0	47.03	1	22.33	133.85	81.03	6.38	2.52	1.55	3.36	8.16	1	1	1	1.9	1.24	137.84	134.45	101.62	38.35	4.19	1.19	0.59	0.75	0.01	2.59	1.34	2.76
0	64.32	1	16.03	127.81	69.35	5.87	2.98	1.53	0.01	4.02	1	1	1	0.01	2.75	172.08	87.24	50.04	38.52	5.22	2.36	1.09	0.01	0.07	9.61	1.27	0.85
0	65.46	1	30.81	152.07	86.03	5.07	3	1.02	2.56	7.7	1	1	1	4.43	2.19	210.14	70.95	69.23	43.63	4.24	2.17	0.05	0.01	1.07	4.04	4.89	2.11
0	72.6	1	33.03	116	69.5	5.5	1.99	1.26	2.26	8.52	1	1	1	6.59	2.67	165.93	108.52	75.89	39.65	4.55	2.43	0.29	0.83	1.69	9.75	3.7	3.31
0	74.36	1	31.78	130.26	87.77	6.24	2.47	0.8	1.94	4.31	1	1	1	1.63	2.32	210.69	89.61	55	46.66	2.88	0.61	0.59	0.08	0.89	9.77	1.06	3.42
0	67.3	1	25.21	137.47	79.59	6.48	3.65	0.78	2.31	4.22	1	1	1	4.45	1.4	156.89	87.24	71.41	34.55	4.24	0.01	0.23	0.76	1.22	5.41	1.43	0.25
0	64.99	1	19.94	138.06	62.74	6.26	3.5	1.16	2.36	8.14	1	1	1	3.42	1.44	160.85	88.17	71.87	32.35	4.75	1.14	2.08	0.01	0.1	1.13	5.38	1.49
0	63.63	1	27.39	134.75	80.75	5.42	4.45	1.38	0.87	2.94	1	1	1	3.94	0.72	258.56	84.69	107.28	38.52	5.48	0.01	1.9	0.33	0.01	7.2	1.11	3.07
0	63.71	1	23.89	136.35	74.15	4.5	3.43	1.26	3.76	7.1	1	1	1	0.81	2.42	239.5	81.08	82.33	33.15	2.9	3.09	1.16	0.07	1.59	6.79	1.66	1.24
0	71.55	1	26.69	130.08	77.59	5.96	3.96	0.76	2.25	7.54	1	1	1	1.34	2.88	252.3	105.89	102.94	34.42	3.82	2.8	1.33	0.87	0.24	3.79	3.22	1.37
0	65.2	1	29.69	103.68	81.7	3.62	2.86	1.29	2.42	8.6	1	1	1	5.63	1.27	0.01	90.01	70.37	34.3	3.81	0.85	1.49	0.9	1.02	9.68	0.01	2.19
0	56.13	1	30.57	138.14	85.84	3.56	2.67	0.45	0.01	6.64	1	1	1	3.44	2.49	263.18	62.84	52.32	36.46	4.8	3.02	0.01	0.68	1.79	7.19	0.01	2.41
0	66.24	1	23.17	133.01	70.64	4.21	2.68	1.44	2.11	5.48	1	1	1	3.48	1.54	125.25	92.6	89.36	37.59	3.94	3.48	0.06	0.01	0.86	9.18	3.19	2.78
0	66.03	1	30.59	129	76.02	5.67	3.19	1.53	1.58	7.38	1	1	1	1.82	0.64	176.23	91.66	106.97	39.01	4.34	0.01	1.08	0.18	0.01	20.24	2.97	2.41
0	57.53	1	28.29	124.53	99.86	6.39	2.92	1.17	0.27	6.13	1	1	1	0.8	2.4	157.02	94.15	73.4	40.27	3.69	3.06	0.66	0.45	1.7	15.28	3.31	0.38
0	60.98	1	18.2	122.24	98.13	3.4	3.04	1.57	1.15	6.17	1	1	1	2.64	2.73	87.96	117.1	69.95	42.88	4.95	0.24	0.72	0.91	0.02	13.69	0.72	0.81
0	58.54	1	26.94	123.27	72.45	6.76	2.03	1.43	0.1	7.34	1	1	1	1.6	1.66	180.1	85.12	76.44	42.46	5.27	2.19	0.01	0.54	0.33	10.46	2.73	3.72
0	70.06	1	32.03	132.3	79.34	6.83	2.08	0.84	0.03	4.66	1	1	1	0.01	2.11	102.37	74.1	61.47	37.42	5.51	0.01	0.76	0.85	1.15	2.25	3.8	2.36
0	65.86	1	31.23	130.58	90.14	6.37	2.68	1.09	3.85	5.18	1	1	1	1.44	1.58	188.86	69.67	59.03	38.52	3.92	0.99	1.61	0.03	0.95	10.36	1.34	3.73
0	65.6	1	27.34	132.51	80.74	4.84	2.41	1.56	0.92	9.15	1	1	1	4.28	1.45	214.98	51.35	62.95	31.94	4.96	0.01	0.54	0.63	1.12	6.16	3.18	0.34
0	64.51	1	30.91	108.17	71.08	5.04	1.62	1.16	1.2	6.45	1	1	1	0.01	0.96	156.73	105.29	77.53	38.56	2.71	0.64	1.68	0.01	1	13.31	3.36	2.88
0	66.83	1	29.83	129.18	72.96	4.27	2.45	1.14	1.44	4.68	1	1	1	1.75	1.95	107.98	99.83	97.99	40.27	3.06	4.09	1.22	0.97	0.37	6.77	3.44	0.12
0	64.09	1	23.74	148.27	76.47	5.16	3.3	1.76	0.28	6.87	1	1	1	0.35	2.2	166.69	71.3	98.88	38.72	3.8	3.51	0.84	0.42	1.23	10.53	2.47	0.01
0	60.72	1	28.63	154.15	73.28	5.16	2.65	1.25	2.6	6.19	1	1	1	0.64	0.82	113.85	84.95	85.28	47.17	3.52	1.09	1.84	0.01	0.92	10.54	4.06	0.01
0	55.6	1	30.43	130.95	95.03	5.41	3.47	1.06	0.89	8.47	1	1	1	3.35	1.44	111.78	73.88	91.9	46.54	5	1.05	1.47	1.1	0.01	0.01	4.22	0.28
1	52.92	0	29.24	121.69	108.34	3.06	3.62	1.38	2	6.78	0	0	0	1.67	2.25	125.71	94.6	106.18	32.28	4.84	2.78	0.54	0.3	0.22	7.77	2.89	2.46
1	63.52	0	25.47	146.08	77.82	5.04	2.78	1.13	0.93	5.48	0	0	0	0.67	4.1	142.84	88.51	81.19	36.83	3.56	1.81	0.17	1.33	0.15	8.11	1.74	3.32
1	71.08	0	33.74	129.81	74.34	5.04	2.76	0.25	2.03	5.79	0	0	0	1.52	1.53	134.04	107.29	60.13	34.09	3.45	0.01	0.73	0.96	0.97	7.77	3.34	0.01
1	71.21	0	23.85	120.45	76.41	5.06	4.13	1.17	3.66	7.32	0	0	0	3.16	2.31	114.53	64.59	84.63	42.91	3.85	1.77	0.19	0.03	0.71	14.96	2.83	0.38
1	55.17	0	25.69	136.23	77.61	5.04	3.94	1.41	1.46	6.54	0	0	0	3.2	1.47	209.44	82.66	96.63	44.69	3.8	2.69	1.82	0.01	0.42	10.21	5.24	0.01
1	57.34	0	29.23	137.8	86.49	5.04	3.75	1.07	2.52	7.06	0	0	0	5.55	1.11	250.35	103.03	72.25	39.44	3.83	3.1	1.55	0.33	0.5	5.54	2.89	3.83
1	68.33	0	35.18	131.16	73.37	5.04	2.59	1.29	1.32	5.09	0	0	0	4.78	2.34	239.78	80.74	90.94	45.41	3.09	3.8	1.29	0.26	0.22	19.37	2.73	3.13
1	69.44	0	28.45	172.37	81.71	5.66	3.76	0.98	2.87	6.16	0	0	0	3.33	1.93	142.11	97.61	85.7	42.38	4.29	1.93	0.01	0.64	0.46	12.24	1.43	3.38
1	74.44	0	27.07	118.6	72.75	3.32	3.76	0.99	0.73	6.15	0	0	0	0.48	0.35	161.42	102.16	69.18	36.98	4.5	2.99	1.5	0.48	0.72	13.88	0.27	1.12
1	70.1	0	28.85	120.92	75.85	4.49	4.29	1.61	0.9	6.71	0	0	0	4.33	2.89	84.11	121.86	72.71	39.21	4.37	0.85	1.07	1.14	0.7	13.98	1.9	0.15
1	56.33	0	24.66	138.19	81.97	6.48	2.4	0.95	2.89	6.19	0	0	0	3.48	1.95	160.5	118.19	52.23	45.58	3.47	2.4	0.01	0.81	0.31	1.62	3.45	0.77
1	58.61	0	32.44	139.1	79.34	5.04	4.05	1.02	3.03	5.93	0	0	0	2.15	1.56	127.19	74.07	85.82	42.79	4.77	1.97	0.15	0.01	1.16	13.34	1.17	1.14
1	70.67	0	23.74	131.94	74.11	5.21	3.35	1.49	1.54	7.56	0	0	0	3.57	1.7	164.11	68.38	75.86	39.21	4.25	3.84	2.12	0.28	0.18	8.18	3.18	0.83
1	71.06	0	22.04	151.88	81.86	5.71	3.37	1.51	2.22	3.19	0	0	0	0.01	3.26	189.63	79.12	75.97	36.74	3.62	2.79	0.72	0.01	0.55	4.99	0.01	0.5
1	77	0	20.72	119.31	94.23	3.63	3.53	0.99	1.23	2.53	0	0	0	5.22	4.06	216.83	77.28	57.43	44.19	4.67	3.42	1.7	0.01	0.42	6.35	5.49	4.57
1	56.06	0	30.25	113.93	83.32	4.07	1.92	1.5	1.35	6.57	0	0	0	4.57	1.07	110.65	81.27	69.85	41.86	3.28	1.12	0.68	0.99	0.41	15.04	3.06	0.01
1	55.11	0	20.54	112.42	62.49	5.87	3.76	1.53	0.51	8.39	0	0	0	0.01	3.63	55.72	111.78	88.36	30.9	4.8	0.01	1.42	0.55	0.68	7.99	3.53	1.37
1	61	0	28.35	146.42	52.44	5.5	3	0.9	1.02	3.04	0	0	0	0.65	3.67	118.27	109.93	101.85	41.99	4.52	1.19	1.23	0.01	0.7	8.2	3.08	2.59
1	62.21	0	33.12	104.47	74.37	4.49	3.9	0.73	2.33	5.89	0	0	0	3.93	2.92	225.95	82.41	82.67	48.22	3.71	1.4	0.01	0.15	0.6	0.01	2.93	3.61
1	76.3	0	32.4	141.13	78.84	5.04	2.9	1.29	2.17	5.45	0	0	0	7.6	2.74	73.18	79.04	93.31	33.99	4.92	1.76	2.2	0.74	0.35	6.96	3.99	0.58
1	49.78	0	26.98	121.53	94.25	5.04	6.35	1.12	2.14	4.3	0	0	0	1.1	2.91	175.13	86.51	77.88	28.36	4.83	0.4	0.2	0.6	0.74	7.04	0.46	2.6
1	73.91	0	27.15	119.61	92.3	6.06	3.55	1.19	0.96	6.61	0	0	0	0.26	2.46	204.7	75.4	73.72	35.33	4.25	3.01	0.56	0.08	0.3	10.3	1.25	1.31
1	64	0	31.48	113.66	79.76	5.88	2.32	0.98	3.19	5.44	0	0	0	0.55	1.09	225.78	86.87	105.99	37.84	3.45	2.32	0.44	1.06	0.27	13.78	0.79	0.59
1	68.1	0	28.4	141.34	76.68	5.04	2.18	1.3	0.56	5.24	1	0	0	4.79	1.78	167.32	73.3	56.43	44.85	4.42	1.07	1.29	0.01	0.92	5.51	3.7	3.64
1	55.24	0	28.12	114.46	75.09	5.04	3.91	1.65	0.64	6.72	1	0	0	0.97	2.49	154.31	78.67	58.13	31.91	3.72	0.94	1.66	0.27	0.91	6.64	1.28	1.22
1	64.09	0	22.44	122.94	81.76	3.64	4.18	1.26	3.46	4.18	1	0	0	7.93	1.03	255.16	84.03	49.08	26	4.24	0.17	1.19	0.91	0.69	22.37	2.87	0.78
1	64.05	0	19.79	119.93	103.65	5.52	2.31	1.27	2.28	5.13	1	0	0	3.5	2.96	269.15	120.12	75.93	41.12	4.18	0.01	1.24	0.03	0.55	14.63	0.01	1.06
1	43.22	0	23.75	139.21	109.39	6.02	2.75	1.6	3.02	8.34	1	0	0	6.13	1.87	104.91	101.57	92.82	47.78	4.8	0.87	1.04	0.15	0.87	3.01	0.41	3.62
1	63.52	0	24.66	137.96	79.03	4.86	3.81	1.76	3.3	8.36	1	0	0	0.83	1.48	103.21	54.96	77.03	36.98	3.93	0.54	0.53	0.67	0.51	18.93	2.8	3.2
1	73.48	0	25.34	139.13	88.59	4.95	3.63	1.3	0.47	7.63	1	0	0	0.01	3.42	91.01	103.96	94.93	45.08	4.41	1.64	0.66	0.25	0.65	8.61	0.34	0.01
1	70.37	0	23.69	158.32	77.72	7.4	2.8	1.14	2.33	5.89	1	0	1	0.19	3.86	134.77	111.91	33.57	34.24	4.43	1.21	0.2	0.61	0.57	7.17	3.49	1.32
1	63.52	0	23.8	138.51	76.27	5.08	3.4	1.34	0.15	4.68	1	0	1	3.57	2.5	229.95	96.25	78.49	39.21	4.59	0.96	2.03	0.41	0.63	7.22	0.79	4.72
1	87.93	0	26.14	138.62	79.34	5.1	2.58	1.23	1.03	6.69	1	0	1	3.39	0.26	111.1	65.68	95.61	42.41	3.42	0.98	0.7	0.22	0.32	10.94	0.55	3.76
1	81.06	0	21.93	145.95	71.84	4.25	4.39	1.16	2.15	4.67	1	0	1	4.64	1.99	126.95	91.03	84.19	37.87	3.02	0.47	0.26	0.85	0.54	17.27	1.06	0.75
1	66.64	0	31.06	142.13	67.73	4.85	4.74	1.21	2.39	6.76	1	0	1	2.01	1.19	98.85	61.03	77.84	28.65	3.54	0.55	1.47	0.08	0.27	10.99	3.06	0.64
1	74.33	0	31.58	138.27	97.54	4.24	2.23	0.86	1.42	7.09	1	0	1	2.9	1.83	57.33	110.15	89.38	38.09	5.01	3.48	1.61	0.08	0.81	9.81	3.39	1.14
1	61.89	0	24.92	142.84	80.61	4.21	3.73	1.54	0.66	5.41	1	0	1	5.04	3.66	102.09	104.03	42.21	39.05	4.28	2.95	0.64	0.54	0.41	6.18	0.01	1.02
1	56.55	0	29.17	104.09	93.69	4.91	2.98	1.06	0.92	8.58	1	0	1	0.46	1.04	122.78	103.36	104.47	43.07	3.78	2.39	0.14	0.14	0.16	11.23	3.61	0.97
1	61.69	0	20.83	126.83	70.6	2.92	4.16	1.53	1.87	5.9	1	0	1	2.01	2.01	152.43	79.72	71.85	44.05	3.56	2.4	0.67	0.09	0.49	6.9	0.26	2.65
1	54.5	0	26.61	137.98	81.15	4.7	1.95	0.95	1.59	5.9	1	0	1	1.71	1.14	118.38	73.97	99.56	48.7	3.34	0.96	1.08	0.59	0.97	15.79	3.65	5.32
1	63.52	0	28.94	153.44	81.97	6.73	2.46	1.89	2.46	8.35	1	0	1	3.2	3.79	146.66	74	72.98	38.19	3.58	1.01	0.69	0.17	0.71	3.94	3.56	0.01
1	77.13	0	28.97	115.72	85.54	5.04	2.78	1.13	1.93	5.63	1	0	1	1.32	2.48	117.27	104.51	121.17	38.1	4.89	0.38	1.55	0.52	0.76	8.7	0.92	2.76
1	46.25	0	32.15	146.3	88.96	6.04	1.52	0.84	1.97	3.78	1	0	1	0.74	1.35	122.94	91.27	52.19	35.62	3.45	2.24	0.57	0.84	0.9	1.44	0.03	0.97
1	78.89	0	22.5	156.96	76.69	4.91	2.92	1.87	2.45	6.27	1	1	1	1.23	2.41	96.27	91.06	61.09	40.81	3.19	0.96	0.01	0.26	0.44	4.73	4.48	4.87
1	65.72	0	25.51	130.22	92.37	4.71	2.37	1.43	1.19	4.16	1	1	1	0.32	1.97	138.35	63.68	80.92	36.47	3.28	0.5	0.57	0.62	0.58	0.87	0.57	2.8
1	67.95	0	28.2	115.49	96.99	4.8	3.54	1.04	1.36	5.97	1	1	1	1.19	1.79	155.12	113.68	67.41	36.74	4.52	0.06	1.93	0.69	0.43	7.6	2.99	1.21
1	57.56	0	22.75	130.68	88.12	5.04	1.3	0.84	0.01	8.08	1	1	1	3.46	1.75	156.26	75.69	74.34	33.35	4.23	2.72	0.12	0.26	0.62	4.58	0.95	3.13
1	68.27	0	24	118.69	79.68	4.99	3.47	1.44	2.53	4.12	1	1	1	3.22	1.54	294.35	74.27	73.55	37.35	3.49	1.13	0.77	0.05	0.59	3.8	1.4	0.01
1	65.48	0	26.77	140.53	80.94	3.26	2.45	0.75	0.86	4.2	1	1	1	2.96	2.37	79.52	74.73	44	33.5	2.64	3.77	1.13	0.07	0.43	6.65	0.57	0.01
1	63.85	0	32.2	138.6	92.95	4.83	3.16	1.11	0.81	4.67	1	1	1	0.01	3.29	153.11	94.01	64.24	44.48	4.74	3.55	0.58	0.28	0.48	10.69	2.9	1.07
1	64.87	0	29.39	121.2	81.63	4.97	3.4	0.75	2.58	5.17	1	1	1	0.98	2.53	98.19	82.61	84.98	37.97	4.28	0.43	2.5	0.01	0.57	13.17	3.46	4.66
1	52.88	0	28.64	127.36	94.67	5.36	2.4	1.04	3.12	8.7	1	1	1	1.39	2.67	171.57	115.72	55.16	31.36	4.19	0.68	1.49	0.1	0.5	4.07	0.01	1.07
1	56.9	0	29.19	112.26	76.09	4.16	3.99	1.78	0.76	6.13	1	1	1	0.07	1.81	215.1	99.29	58.92	39.33	3.8	0.01	1.84	0.05	0.73	6.25	2.83	0.33
1	66.38	0	20.7	153.76	78.69	5.38	2.49	1.56	2.27	6.63	1	1	1	3.16	1.01	85.22	109	80.6	41.99	5.44	0.27	1.61	0.17	0.43	3.01	4.58	2.34
1	51.1	0	27.39	126.27	81.23	5.12	2.94	0.93	2.93	2.36	1	1	1	0.78	2.47	130	120.76	58.05	44.66	4.98	0.54	0.23	0.62	0.66	15.26	1.49	2.72
1	56.1	0	22.15	121.96	72.82	6.32	3.55	0.03	0.73	7.61	1	1	1	5.28	1.38	285.72	85.97	79.8	36.09	4.39	0.01	0.43	0.28	0.52	12.92	1.64	2.63
1	52.29	1	19.82	143	81.4	4.91	3.62	1.65	2.5	4.56	1	1	1	1.93	2.14	133.75	96.92	111.62	31.22	4.26	0.5	1.02	0.02	0.66	13.49	4.26	0.61
1	56.6	1	22.08	171.21	85.17	4.55	2.14	1.31	1.91	7.19	1	1	1	1.53	0.35	157.57	114.98	106.42	40.09	4.95	0.44	0.01	1.12	0.4	9.97	3.4	2.67
1	49.26	1	27.99	143.85	76.39	4.52	3.56	1.4	2.02	6.69	1	1	1	0.76	2.02	30.77	70.42	52.66	42.3	3.26	3.54	1.29	0.2	0.29	4.97	1.61	3.1
1	63.52	1	26.59	151.07	81.17	5.64	2.39	0.97	2.42	6.72	1	1	1	4.14	3.49	172.17	92.07	75.31	39.82	3.27	0.22	1.5	0.12	0.55	6.78	1.24	0.01
1	52.47	1	36.44	152.02	83.76	3.96	4.31	1.83	2.59	6.46	1	1	1	2.51	2.68	168.95	101.4	89.2	45.23	3.66	2.28	2.34	0.6	0.29	10.25	1.8	2.66
1	55.46	1	21.19	122.97	71.07	5.04	3.91	1.56	0.42	5.31	1	1	1	5.49	0.98	61.28	83.94	86.1	41.03	4.61	0.58	0.34	0.69	0.53	7.45	3.72	1.25
1	76.33	1	26.28	157.04	85.84	2.85	3.72	1.71	0.01	7.2	1	1	1	4.55	2.09	75.48	94.42	73.48	45.75	3.54	2.1	0.98	0.07	0.38	6.24	1.38	0.45
1	59.47	1	29.62	137.5	77.92	6.3	3.99	1.2	2.43	2.79	1	1	1	3.95	0.63	122.23	117.1	96.57	38.04	3.25	2.88	1.45	0.66	0.48	17.46	1.49	3.46
1	56.23	1	33.32	153.29	87.72	3.24	3.41	1.69	1.25	4.71	1	1	1	0.98	3.97	230.94	100.01	94.83	38.61	4.31	0.9	1.44	0.75	0.69	4.47	0.24	3.43
1	89.53	1	36.27	127.57	83.12	6.16	1.42	1.66	1.22	8.3	1	1	1	4.77	0.75	161.52	78.5	47.27	45.01	4.85	1.28	2.09	0.48	0.8	9.97	0.01	2.68
1	63.52	1	28.41	126.6	88.02	5.61	3.89	1.23	2.14	6.2	1	1	1	3.02	2.78	127.68	115.47	76.12	41.75	3.69	1.3	0.01	0.72	0.61	1.15	2.92	1.13
1	68.5	1	22.93	123.55	80.58	6.88	3.05	1.06	0.86	6.18	1	1	1	0.01	2.28	253.2	100.29	90.31	43.97	4.53	2.68	1.28	0.76	0.8	10.7	3.74	0.59
1	63.52	1	24.91	131.91	79.06	4.24	3.56	1.27	1.42	7.71	1	1	1	3.6	3.8	149.7	84.96	77.11	41.09	3.5	0.22	0.6	0.15	0.74	15	3.23	2.81
1	63.52	1	24.75	126.06	79.49	5.33	3.38	0.7	2.64	7.49	1	1	1	0.39	2.2	142.46	78.42	84.82	33.98	4.39	1.78	0.7	0.7	0.82	6.52	1.05	1.05
1	73.97	1	22.44	144.35	72.31	5.14	2.72	1.21	1.94	6.56	1	1	1	7.03	3.02	71.95	82.38	77.8	39.22	2.65	0.02	0.14	0.41	0.4	11.01	0.01	1
1	67.07	1	29.64	137.77	68.35	4.39	4.13	1.26	0.76	5.81	1	1	1	2.95	2.29	109.67	61.32	88.62	37.29	3.78	1.1	0.51	0.25	0.37	8.4	7.22	3.79
1	72.73	1	28.27	122.25	74.16	3.43	3.74	1.34	3.04	5.34	1	1	1	3.47	2.76	116.04	77.42	103.47	32.89	4.25	0.01	0.48	0.54	0.86	5.95	0.01	3.13
1	77.61	1	27.4	130.67	86	5.16	2.22	1.08	1.04	6.81	1	1	1	0.54	1.2	70.09	91.48	58.9	42.11	4.7	2.96	1.29	0.17	0.66	14.1	5.13	1.19
1	60.84	1	23.77	116.58	86.15	5.04	1.88	1.2	2.75	7.84	1	1	1	0.24	1.59	110.62	111.16	90.52	36.65	3.87	4.65	0.66	0.01	0.12	8.67	1.17	0.86
1	51.45	1	25.64	136.39	107.37	4.38	2.63	0.55	1.13	4.4	1	1	1	3.19	2.19	211.62	70.19	59.5	36.68	3.27	1.29	1.84	0.55	0.54	7.36	0.01	4.46
1	77.24	1	29.78	108.23	92.32	5.3	2.66	1.1	1.19	4.36	1	1	1	0.93	2.46	142.11	74.87	117.71	39.88	4.43	2	0.45	0.53	0.84	8.03	0.92	3.17
1	54.71	1	30.12	127.56	112.53	5.88	2.63	1.26	2.18	8.19	1	1	1	3.38	1.16	145.71	110.18	62.2	37.16	4.33	0.5	0.48	0.86	0.96	14.57	0.26	0.19
1	51.49	1	27.1	109.69	65.03	6.74	3.35	1.22	1.07	8.66	1	1	1	1.22	1.75	72.2	64.12	83.26	36.01	3.77	2.32	1.07	0.2	0.66	12.7	5.45	2.48
1	67.6	1	25.15	120.51	75.35	5.57	4	1.04	2.07	3.3	1	1	1	3.55	2.46	166.26	94.24	67.23	45.49	4.37	1.02	0.15	0.73	0.73	2.06	3.17	0.01
1	73.36	1	22.86	151.71	90.26	4.26	2.49	1.14	2.69	5.14	1	1	1	0.17	2.63	126.86	94.57	63.37	37.93	4.27	0.15	1.75	0.81	0.94	0.44	2.88	3.43
1	58.23	1	28.43	141.49	83.28	3.37	3.85	1.02	1.49	5.14	1	1	1	3.58	2.54	55.97	94.36	82.21	33.6	3.49	3.74	1.28	0.65	0.34	9.97	0.8	0.28
1	74.75	1	33.24	168.98	88.63	4.57	4.03	0.88	0.68	6.5	1	1	1	4.49	1.34	99.33	99.83	80.02	34.4	4.65	1.88	0.25	0.25	0.89	17.84	4.09	0.85
1	61.05	1	24.77	136.88	71.82	4.36	3.98	1.4	2.49	4.15	1	1	1	1.04	2.59	144.79	74.71	95.78	44.9	4.45	0.44	1.22	0.01	0.68	14.92	1.46	2.77
1	64.28	1	31.66	131.76	81.3	5.08	2.23	1.07	1.27	5.39	1	1	1	4.53	2.66	111.35	71.43	39.03	39.53	4.38	1.36	0.41	0.27	0.62	6.69	3.73	3.25
1	60.59	1	24.79	110.77	60.08	5.4	3.05	0.52	1.4	3.45	1	1	1	3.35	1.11	244.4	80.78	47.53	36.06	4.17	0.67	0.57	0.31	0.49	6.76	4.43	2.52
1	71.2	1	29.64	142.2	81.97	5.5	4.06	1.33	1.98	2.67	1	1	1	2.98	1.45	160.44	82.45	72.11	40.22	3.3	2.15	0.06	0.82	0.45	8.2	4.98	0.89
1	66.27	1	24.89	144.14	66.53	6.99	3.86	1.24	1.2	5.86	1	1	1	5.08	1.61	80.16	97.06	83.08	46.05	4.4	0.35	0.68	0.25	0.7	8.61	1.51	0.01
1	63.52	1	26.79	140.76	85.08	5.3	2.98	1.2	2.43	3.84	1	1	1	1.53	1.99	20.22	97.17	66.73	39.63	4.72	0.93	0.01	0.05	0.64	8.45	3.59	2.91
1	41.01	1	28.28	113.81	72.9	5.19	3.47	1.08	3.34	3.93	1	1	1	0.01	2.54	79.83	85.49	72.12	43.39	4.57	1.08	0.74	0.6	0.49	10.99	3.65	2.59
1	52.18	1	25.68	126.55	79.87	7.27	4.23	0.99	2.12	4.92	1	1	1	0.05	3.51	146.94	95.67	67.57	43.78	4.43	0.88	0.01	0.47	0.72	19.9	3.66	0.6
1	56.05	1	35	154.26	81.65	5.11	3.25	1.24	1.14	2.84	1	1	1	1.15	1.81	118.92	88.25	110.43	43.13	3.93	0.61	0.54	0.01	0.55	4.57	0.18	2.57
1	64.14	1	21.14	143.29	81.33	6.09	3.38	1.24	1.46	6.64	1	1	1	1.5	0.58	178.08	74.62	84.84	34.46	4.23	1.57	0.59	0.05	0.37	11.29	0.84	0.33
1	55.38	1	29.97	142.2	93.2	5.35	2.8	1.36	0.88	4.98	1	1	1	3.19	3.55	118.35	87.11	50.79	40.21	3.88	2.35	0.01	0.97	0.41	8.14	0.59	0.57
1	62.02	1	24.82	123.59	89.7	7.1	3.65	1.22	2.81	4.9	1	1	1	1.26	2.4	174.95	73.38	105.36	41.75	5.16	2.19	0.2	0.29	0.49	0.01	1.27	3.18
1	53.43	1	24.18	185.53	81.15	5.04	2.19	0.75	1.54	7.39	1	1	1	0.01	2.94	178.82	72.86	81.51	39.21	3.45	1.02	1.03	0.08	0.22	18.62	1.06	4.48
1	56.07	1	28.81	150.69	88.12	4.64	1.39	1.34	0.74	5.84	1	1	1	3.22	2.15	52.3	82.75	62.78	38.73	5.14	0.01	0.24	0.02	0.74	11.94	3.77	3.74
1	65.27	1	27.47	137.65	81.97	3.87	4.3	1.3	2.2	6.66	1	1	1	4.32	1.82	124.71	101.41	94.28	38.04	3.81	2.54	1.75	0.55	0.87	9.84	2.99	3.13
1	66.5	1	24.62	152.65	78.91	5.5	4.7	1.61	2.39	4.48	1	1	1	1.46	2.36	174.02	81.46	84.32	37.49	4.46	0.78	2.62	1.52	0.65	13.14	1.32	2.52
1	63.64	1	18.23	110.29	84.49	5.04	4.05	2.01	1.04	4.82	1	1	1	3.26	3.45	118.77	76.59	82.22	40.44	4.25	0.01	0.67	0.56	0.71	4.4	3.94	0.03
